# Supplementary material for: The problem of Mycobacterium abscessus complex: multi-drug resistance, bacteriophage susceptibility and potential healthcare transmission
Source: Clin Microbiol Infect. Author manuscript; Available in PMC 2023 Oct 18. (PMC10583746; doi:10.1016/j.cmi.2023.06.026)
Supplement: Dataset 1 [file NIHMS1935879-supplement-Dataset_1.xlsx]

## Sheet: snp-dists-full
snp-dists 0.8.2	GCA_00006918	GCA_00027056	GCA_00027058	GCA_00027060	GCA_00027064	GCA_00027070	GCA_00027072	GCA_00027082	GCA_00027084	GCA_00027086	GCA_00027098	GCA_00027110	GCA_00027114	GCA_00027118	GCA_00044314	GCA_00052393	GCA_00052407	GCA_00121284	GCA_00121320	GCA_00121356	GCA_00121382	GCA_00121504	GCA_00143077	GCA_00160629	GCA_00160631	GCA_00167715	GCA_00167719	GCA_00194250	GCA_00214277	GCA_00214286	GCA_00280040	GCA_00280044	GCA_00280046	GCA_00280049	GCA_00280052	GCA_00280054	GCA_00280062	GCA_00280066	GCA_00280070	GCA_00280071	GCA_00280072	GCA_00280076	GCA_00280077	GCA_00280202	GCA_00280205	GCA_00280212	GCA_00280213	GCA_00280214	GCA_00280216
GCA_00006918	0	1496	1529	55	54	1490	1492	1491	1507	54	55	1511	57	48	1857	249	39	998	1008	1017	1124	999	1119	68	994	1055	110	8	110	1042	1527	1058	1056	1068	278	1070	1045	1021	1030	1060	56	48	277	274	991	274	50	276	477
GCA_00027056	1496	0	6	1524	1523	8	7	9	16	1524	1522	5	1526	1518	425	1386	1394	102	113	116	218	97	216	1421	103	113	142	1496	143	103	69	116	118	125	1584	127	104	123	105	131	1411	1523	1586	1584	95	1584	1402	1585	1471
GCA_00027058	1529	6	0	1556	1555	4	4	11	11	1556	1557	4	1559	1550	417	1408	1421	97	104	110	213	94	213	1448	98	104	136	1529	137	96	65	111	111	121	1611	119	98	118	98	124	1439	1553	1610	1609	91	1609	1431	1607	1490
GCA_00027060	55	1524	1556	0	6	1517	1520	1519	1534	14	9	1538	13	2	1872	269	64	1026	1036	1040	1147	1027	1145	95	1021	1083	133	55	130	1070	1553	1084	1078	1093	298	1094	1071	1046	1056	1082	75	74	297	298	1017	293	72	296	501
GCA_00027064	54	1523	1555	6	0	1516	1519	1518	1533	14	3	1537	13	4	1874	274	64	1025	1035	1043	1151	1026	1146	95	1020	1082	135	54	132	1068	1552	1083	1078	1092	298	1093	1070	1047	1055	1081	76	74	296	298	1016	293	72	296	501
GCA_00027070	1490	8	4	1517	1516	0	6	12	14	1517	1515	6	1519	1511	424	1375	1390	98	110	113	214	95	213	1417	101	109	140	1490	141	99	67	112	114	122	1580	126	100	121	101	128	1407	1516	1582	1579	92	1580	1400	1580	1462
GCA_00027072	1492	7	4	1520	1519	6	0	12	14	1520	1520	6	1522	1514	419	1376	1388	100	110	112	216	96	214	1416	100	108	139	1492	140	99	67	114	114	124	1581	123	101	121	101	129	1406	1519	1580	1578	94	1579	1399	1577	1460
GCA_00027082	1491	9	11	1519	1518	12	12	0	20	1519	1517	10	1521	1513	426	1375	1388	107	119	122	223	103	221	1415	109	118	145	1491	146	108	74	121	123	130	1577	132	109	128	110	135	1405	1518	1579	1576	101	1577	1396	1577	1458
GCA_00027084	1507	16	11	1534	1533	14	14	20	0	1534	1535	13	1536	1528	415	1387	1401	93	102	107	203	93	211	1428	97	103	135	1507	136	95	64	109	110	120	1592	118	96	116	97	120	1418	1531	1591	1591	90	1590	1413	1589	1478
GCA_00027086	54	1524	1556	14	14	1517	1520	1519	1534	0	16	1538	11	11	1882	268	63	1026	1036	1043	1149	1027	1145	95	1021	1083	135	54	137	1070	1553	1080	1082	1093	302	1094	1071	1046	1056	1086	79	78	301	298	1015	297	76	300	501
GCA_00027098	55	1522	1557	9	3	1515	1520	1517	1535	16	0	1536	16	7	1879	275	65	1027	1037	1045	1153	1028	1147	96	1021	1081	137	55	133	1070	1553	1085	1080	1096	299	1092	1074	1047	1058	1083	78	73	297	301	1020	294	74	295	504
GCA_00027110	1511	5	4	1538	1537	6	6	10	13	1538	1536	0	1540	1532	424	1396	1407	99	111	114	215	96	215	1434	102	110	140	1511	141	100	67	113	115	123	1597	125	101	122	102	129	1424	1537	1599	1597	93	1597	1415	1598	1480
GCA_00027114	57	1526	1559	13	13	1519	1522	1521	1536	11	16	1540	0	11	1876	272	67	1029	1039	1047	1155	1030	1149	98	1024	1086	138	57	135	1073	1555	1087	1081	1096	301	1097	1074	1051	1059	1085	78	77	300	301	1020	296	74	299	504
GCA_00027118	48	1518	1550	2	4	1511	1514	1513	1528	11	7	1532	11	0	1861	269	58	1020	1030	1037	1138	1021	1139	89	1015	1077	129	48	129	1064	1547	1075	1075	1087	295	1087	1063	1039	1049	1079	73	71	294	291	1011	290	69	292	495
GCA_00044314	1857	425	417	1872	1874	424	419	426	415	1882	1879	424	1876	1861	0	1738	1752	455	451	456	526	451	566	1778	462	466	482	1857	483	461	433	466	460	460	1940	470	458	477	458	478	1751	1874	1937	1939	449	1938	1759	1936	1813
GCA_00052393	249	1386	1408	269	274	1375	1376	1375	1387	268	275	1396	272	269	1738	0	256	1080	1089	1099	1207	1081	1202	287	1077	1139	192	249	193	1126	1416	1142	1139	1150	329	1154	1129	1105	1114	1144	276	276	329	326	1075	325	270	328	471
GCA_00052407	39	1394	1421	64	64	1390	1388	1388	1401	63	65	1407	67	58	1752	256	0	1006	1016	1025	1131	1009	1123	79	1003	1065	118	39	118	1052	1424	1068	1065	1078	287	1079	1054	1030	1040	1064	67	65	286	284	999	283	61	285	316
GCA_00121284	998	102	97	1026	1025	98	100	107	93	1026	1027	99	1029	1020	455	1080	1006	0	20	90	126	17	201	1038	87	93	128	998	129	85	111	99	97	105	1031	107	85	104	87	113	1027	1022	1033	1032	76	1030	1020	1032	1020
GCA_00121320	1008	113	104	1036	1035	110	110	119	102	1036	1037	111	1039	1030	451	1089	1016	20	0	96	134	24	211	1048	96	105	132	1008	133	95	122	107	108	117	1039	121	97	117	93	126	1038	1033	1041	1044	85	1038	1027	1041	1031
GCA_00121356	1017	116	110	1040	1043	113	112	122	107	1043	1045	114	1047	1037	456	1099	1025	90	96	0	200	91	211	1056	99	107	83	1016	84	98	128	108	110	110	1050	117	93	116	95	127	1035	1044	1054	1050	87	1043	1032	1048	1033
GCA_00121382	1124	218	213	1147	1151	214	216	223	203	1149	1153	215	1155	1138	526	1207	1131	126	134	200	0	128	315	1160	204	207	229	1124	226	202	224	210	206	220	1146	220	203	222	198	223	1145	1140	1151	1159	189	1147	1138	1146	1147
GCA_00121504	999	97	94	1027	1026	95	96	103	93	1027	1028	96	1030	1021	451	1081	1009	17	24	91	128	0	197	1039	82	90	124	999	125	82	110	96	95	103	1032	104	82	103	84	112	1028	1022	1034	1032	73	1031	1021	1032	1022
GCA_00143077	1119	216	213	1145	1146	213	214	221	211	1145	1147	215	1149	1139	566	1202	1123	201	211	211	315	197	0	1158	145	153	241	1119	242	145	228	158	158	161	1144	158	146	160	146	143	1146	1142	1149	1147	194	1143	1140	1145	1141
GCA_00160629	68	1421	1448	95	95	1417	1416	1415	1428	95	96	1434	98	89	1778	287	79	1038	1048	1056	1160	1039	1158	0	1033	1085	141	68	142	1082	1451	1098	1089	1108	318	1110	1084	1061	1070	1100	89	95	317	314	1030	314	87	316	347
GCA_00160631	994	103	98	1021	1020	101	100	109	97	1021	1021	102	1024	1015	462	1077	1003	87	96	99	204	82	145	1033	0	11	128	994	129	4	117	39	28	57	1028	59	26	52	14	50	1023	1021	1033	1029	80	1026	1016	1030	1017
GCA_00167715	1055	113	104	1083	1082	109	108	118	103	1083	1081	110	1086	1077	466	1139	1065	93	105	107	207	90	153	1085	11	0	131	1055	132	12	125	45	30	62	1089	63	31	61	22	55	1080	1080	1091	1090	87	1086	1078	1090	1079
GCA_00167719	110	142	136	133	135	140	139	145	135	135	137	140	138	129	482	192	118	128	132	83	229	124	241	141	128	131	0	110	1	127	152	135	127	143	139	139	125	143	122	156	121	134	147	144	118	135	126	137	126
GCA_00194250	8	1496	1529	55	54	1490	1492	1491	1507	54	55	1511	57	48	1857	249	39	998	1008	1016	1124	999	1119	68	994	1055	110	0	110	1042	1527	1058	1055	1067	278	1069	1044	1020	1030	1059	55	48	276	273	991	273	50	276	477
GCA_00214277	110	143	137	130	132	141	140	146	136	137	133	141	135	129	483	193	118	129	133	84	226	125	242	142	129	132	1	110	0	128	153	132	127	143	140	138	125	143	123	156	121	135	147	144	117	135	126	138	126
GCA_00214286	1042	103	96	1070	1068	99	99	108	95	1070	1070	100	1073	1064	461	1126	1052	85	95	98	202	82	145	1082	4	12	127	1042	128	0	109	36	26	54	1077	56	23	51	12	46	1071	1069	1079	1077	79	1074	1065	1079	1066
GCA_00280040	1527	69	65	1553	1552	67	67	74	64	1553	1553	67	1555	1547	433	1416	1424	111	122	128	224	110	228	1451	117	125	152	1527	153	109	0	122	113	121	1615	132	110	135	110	139	1437	1543	1614	1599	101	1612	1430	1615	1476
GCA_00280044	1058	116	111	1084	1083	112	114	121	109	1080	1085	113	1087	1075	466	1142	1068	99	107	108	210	96	158	1098	39	45	135	1058	132	36	122	0	37	65	1078	52	22	64	34	49	1073	1067	1082	1090	88	1075	1075	1078	1079
GCA_00280046	1056	118	111	1078	1078	114	114	123	110	1082	1080	115	1081	1075	460	1139	1065	97	108	110	206	95	158	1089	28	30	127	1055	127	26	113	37	0	50	1077	50	33	63	24	57	1066	1069	1087	1069	84	1084	1070	1083	1061
GCA_00280049	1068	125	121	1093	1092	122	124	130	120	1093	1096	123	1096	1087	460	1150	1078	105	117	110	220	103	161	1108	57	62	143	1067	143	54	121	65	50	0	1095	37	49	49	50	43	1082	1083	1094	1088	100	1090	1083	1094	1078
GCA_00280052	278	1584	1611	298	298	1580	1581	1577	1592	302	299	1597	301	295	1940	329	287	1031	1039	1050	1146	1032	1144	318	1028	1089	139	278	140	1077	1615	1078	1077	1095	0	1093	1078	1054	1064	1084	302	299	27	18	1019	4	300	0	125
GCA_00280054	1070	127	119	1094	1093	126	123	132	118	1094	1092	125	1097	1087	470	1154	1079	107	121	117	220	104	158	1110	59	63	139	1069	138	56	132	52	50	37	1093	0	51	39	51	47	1083	1086	1097	1094	94	1091	1087	1090	1086
GCA_00280062	1045	104	98	1071	1070	100	101	109	96	1071	1074	101	1074	1063	458	1129	1054	85	97	93	203	82	146	1084	26	31	125	1044	125	23	110	22	33	49	1078	51	0	50	25	45	1071	1066	1080	1079	77	1074	1068	1078	1069
GCA_00280066	1021	123	118	1046	1047	121	121	128	116	1046	1047	122	1051	1039	477	1105	1030	104	117	116	222	103	160	1061	52	61	143	1020	143	51	135	64	63	49	1054	39	50	0	49	57	1046	1048	1057	1055	98	1050	1041	1055	1044
GCA_00280070	1030	105	98	1056	1055	101	101	110	97	1056	1058	102	1059	1049	458	1114	1040	87	93	95	198	84	146	1070	14	22	122	1030	123	12	110	34	24	50	1064	51	25	49	0	48	1057	1054	1066	1059	78	1060	1051	1065	1049
GCA_00280071	1060	131	124	1082	1081	128	129	135	120	1086	1083	129	1085	1079	478	1144	1064	113	126	127	223	112	143	1100	50	55	156	1059	156	46	139	49	57	43	1084	47	45	57	48	0	1084	1077	1088	1082	105	1082	1080	1085	1080
GCA_00280072	56	1411	1439	75	76	1407	1406	1405	1418	79	78	1424	78	73	1751	276	67	1027	1038	1035	1145	1028	1146	89	1023	1080	121	55	121	1071	1437	1073	1066	1082	302	1083	1071	1046	1057	1084	0	80	300	298	1016	298	63	298	335
GCA_00280076	48	1523	1553	74	74	1516	1519	1518	1531	78	73	1537	77	71	1874	276	65	1022	1033	1044	1140	1022	1142	95	1021	1080	134	48	135	1069	1543	1067	1069	1083	299	1086	1066	1048	1054	1077	80	0	295	292	1008	294	73	296	497
GCA_00280077	277	1586	1610	297	296	1582	1580	1579	1591	301	297	1599	300	294	1937	329	286	1033	1041	1054	1151	1034	1149	317	1033	1091	147	276	147	1079	1614	1082	1087	1094	27	1097	1080	1057	1066	1088	300	295	0	26	1022	23	298	29	128
GCA_00280202	274	1584	1609	298	298	1579	1578	1576	1591	298	301	1597	301	291	1939	326	284	1032	1044	1050	1159	1032	1147	314	1029	1090	144	273	144	1077	1599	1090	1069	1088	18	1094	1079	1055	1059	1082	298	292	26	0	1023	17	292	20	110
GCA_00280205	991	95	91	1017	1016	92	94	101	90	1015	1020	93	1020	1011	449	1075	999	76	85	87	189	73	194	1030	80	87	118	991	117	79	101	88	84	100	1019	94	77	98	78	105	1016	1008	1022	1023	0	1016	1011	1019	1013
GCA_00280212	274	1584	1609	293	293	1580	1579	1577	1590	297	294	1597	296	290	1938	325	283	1030	1038	1043	1147	1031	1143	314	1026	1086	135	273	135	1074	1612	1075	1084	1090	4	1091	1074	1050	1060	1082	298	294	23	17	1016	0	295	3	120
GCA_00280213	50	1402	1431	72	72	1400	1399	1396	1413	76	74	1415	74	69	1759	270	61	1020	1027	1032	1138	1021	1140	87	1016	1078	126	50	126	1065	1430	1075	1070	1083	300	1087	1068	1041	1051	1080	63	73	298	292	1011	295	0	297	327
GCA_00280214	276	1585	1607	296	296	1580	1577	1577	1589	300	295	1598	299	292	1936	328	285	1032	1041	1048	1146	1032	1145	316	1030	1090	137	276	138	1079	1615	1078	1083	1094	0	1090	1078	1055	1065	1085	298	296	29	20	1019	3	297	0	125
GCA_00280216	477	1471	1490	501	501	1462	1460	1458	1478	501	504	1480	504	495	1813	471	316	1020	1031	1033	1147	1022	1141	347	1017	1079	126	477	126	1066	1476	1079	1061	1078	125	1086	1069	1044	1049	1080	335	497	128	110	1013	120	327	125	0
GCA_00280225	1506	60	56	1531	1531	58	58	65	53	1531	1533	57	1533	1524	422	1399	1401	99	114	113	215	97	215	1430	106	112	139	1506	140	104	33	104	107	120	1599	123	106	121	105	132	1417	1527	1596	1596	90	1594	1414	1595	1476
GCA_00307168	1036	118	112	1058	1057	115	114	124	110	1062	1060	116	1061	1055	478	1120	1042	102	112	115	216	98	148	1076	44	53	143	1036	144	42	132	46	57	71	1069	73	44	69	44	61	1066	1062	1072	1070	92	1067	1059	1071	1060
GCA_00307182	55	1408	1437	81	81	1404	1405	1402	1416	81	82	1421	84	75	1771	273	65	1022	1033	1040	1148	1022	1142	96	1018	1078	131	55	132	1067	1437	1082	1074	1093	304	1091	1070	1046	1055	1083	85	79	302	301	1016	300	78	300	333
GCA_00307186	272	1581	1607	297	297	1577	1576	1574	1588	297	298	1594	300	291	1940	324	281	1030	1041	1048	1155	1030	1146	311	1026	1088	142	272	143	1075	1616	1090	1082	1101	21	1103	1078	1054	1063	1084	301	298	27	21	1024	19	294	23	123
GCA_00307192	273	1582	1608	298	298	1578	1577	1575	1589	298	299	1595	301	292	1941	325	282	1031	1042	1049	1156	1031	1151	312	1027	1089	143	273	144	1076	1617	1091	1082	1102	22	1104	1079	1055	1064	1087	302	299	28	22	1025	20	295	24	124
GCA_00307193	274	1583	1609	300	300	1580	1578	1577	1589	300	300	1596	303	294	1942	326	284	1030	1042	1049	1155	1030	1146	314	1027	1089	143	274	144	1076	1619	1090	1083	1101	21	1104	1078	1055	1064	1084	304	301	28	22	1024	19	297	24	124
GCA_00307232	1493	75	71	1520	1519	73	73	80	70	1520	1518	73	1522	1514	393	1398	1399	108	119	124	222	105	227	1426	115	123	152	1493	153	113	82	124	122	132	1596	137	112	134	112	142	1415	1516	1593	1590	103	1592	1408	1593	1479
GCA_00307242	1020	102	96	1047	1046	99	99	108	95	1047	1048	100	1050	1041	458	1103	1029	84	95	96	201	79	145	1059	31	40	127	1020	128	30	114	44	38	55	1054	57	32	52	32	47	1048	1046	1057	1055	79	1052	1042	1056	1043
GCA_00358173	995	102	96	1021	1022	99	99	107	94	1022	1024	99	1025	1017	458	1078	1005	84	94	97	201	82	144	1035	13	22	123	995	124	12	109	37	27	55	1030	57	23	50	14	47	1025	1023	1032	1031	79	1028	1017	1032	1017
GCA_00358178	271	1580	1606	297	297	1576	1575	1573	1587	297	298	1593	300	290	1939	321	281	1026	1037	1044	1152	1026	1142	311	1022	1084	138	271	139	1071	1616	1086	1078	1096	17	1099	1074	1050	1059	1082	300	298	23	17	1020	15	294	19	120
GCA_00358244	1006	102	96	1028	1027	99	99	108	95	1032	1030	100	1031	1024	459	1090	1015	85	93	96	196	81	144	1046	23	32	126	1006	127	22	114	13	37	53	1040	57	18	52	24	47	1035	1031	1044	1042	75	1038	1029	1042	1029
GCA_00358279	277	1586	1611	297	297	1582	1580	1579	1592	301	298	1599	300	294	1941	330	286	1031	1039	1051	1149	1033	1146	317	1028	1090	144	277	145	1077	1619	1080	1090	1099	21	1104	1079	1056	1064	1085	307	301	29	22	1020	19	299	25	124
GCA_00358638	7	1495	1528	54	53	1489	1491	1490	1506	53	54	1510	56	47	1856	248	38	997	1007	1016	1123	998	1118	67	993	1054	109	7	109	1041	1526	1057	1055	1067	277	1069	1044	1020	1029	1059	55	47	276	273	990	273	49	275	476
GCA_00402799	1159	252	246	1186	1185	249	249	258	244	1186	1187	250	1189	1180	616	1242	1158	239	248	254	355	234	351	1198	237	246	278	1159	280	236	270	251	249	261	1183	263	238	262	238	256	1188	1186	1186	1184	232	1182	1181	1186	1182
GCA_00402801	8	1496	1529	55	54	1490	1492	1491	1507	54	55	1511	57	48	1857	249	39	998	1008	1017	1124	999	1119	68	994	1055	110	8	110	1042	1527	1058	1056	1068	278	1070	1045	1021	1030	1060	56	48	277	274	991	274	50	276	477
GCA_01227339	4	1492	1525	51	50	1486	1488	1487	1503	50	51	1507	53	44	1853	245	35	994	1004	1013	1120	995	1115	64	990	1051	106	4	106	1038	1523	1054	1052	1064	274	1066	1041	1017	1026	1056	52	44	273	270	987	270	46	272	473
GCA_01502359	345	1371	1386	373	373	1362	1362	1360	1373	373	373	1381	376	366	1716	387	356	1052	1060	1069	1178	1051	1172	385	1047	1109	162	345	163	1096	1393	1108	1104	1118	307	1121	1099	1075	1083	1114	374	372	309	302	1043	303	369	309	272
GCA_01502361	84	1437	1464	109	109	1433	1431	1431	1443	109	110	1450	112	103	1792	301	93	1052	1064	1073	1176	1055	1173	123	1049	1111	164	84	164	1098	1467	1114	1109	1115	327	1120	1100	1073	1085	1113	107	111	323	323	1047	325	107	325	358
GCA_01502369	378	1404	1414	406	406	1398	1396	1394	1400	406	407	1414	409	400	1747	427	389	1068	1074	1087	1194	1070	1189	418	1064	1126	179	378	180	1113	1432	1129	1127	1139	346	1140	1116	1092	1101	1131	407	406	348	345	1062	342	402	347	315
GCA_01502371	354	1459	1467	379	379	1448	1448	1446	1455	379	380	1468	382	373	1801	347	362	1058	1065	1077	1184	1059	1178	393	1053	1115	168	354	169	1102	1485	1118	1116	1128	156	1130	1105	1081	1090	1119	383	381	162	156	1051	154	376	158	102
GCA_01502377	360	1525	1555	388	387	1517	1520	1519	1534	388	389	1538	390	382	1878	559	110	1065	1074	1084	1193	1066	1183	139	1064	1125	177	360	178	1111	1551	1125	1124	1133	350	1137	1112	1090	1097	1122	126	386	345	344	1058	344	120	346	525
GCA_01502407	496	1469	1484	520	516	1460	1458	1451	1471	520	522	1473	519	515	1817	435	346	1040	1050	1059	1164	1041	1159	377	1035	1097	150	496	151	1084	1497	1100	1098	1110	136	1112	1087	1062	1072	1100	367	523	142	137	1031	134	360	138	149
GCA_01502408	16	1503	1535	63	62	1497	1499	1498	1513	62	62	1518	64	56	1864	255	47	1005	1015	1024	1131	1006	1122	76	1001	1062	117	16	117	1049	1528	1065	1058	1071	286	1075	1052	1028	1036	1067	64	55	285	277	998	282	58	284	480
GCA_01549984	374	1430	1449	399	397	1421	1421	1417	1438	399	398	1439	399	393	1781	340	313	1015	1020	1034	1134	1017	1125	344	1013	1072	122	374	123	1060	1450	1073	1064	1079	112	1076	1061	1037	1047	1075	329	397	116	108	1007	109	327	112	56
GCA_01717485	61	1413	1440	89	89	1409	1408	1407	1418	88	90	1426	92	83	1770	281	72	1030	1036	1043	1147	1031	1151	36	1026	1083	136	61	136	1074	1433	1090	1085	1095	310	1098	1076	1049	1061	1088	86	88	309	304	1020	305	80	308	337
GCA_01717491	3342	3407	3405	3367	3369	3405	3408	3414	3399	3369	3370	3410	3371	3363	3748	3376	3349	3094	3103	3101	3197	3091	3210	3374	3097	3100	3107	3342	3109	3098	3419	3111	3101	3118	3291	3117	3098	3114	3099	3125	3364	3362	3291	3286	3094	3286	3363	3292	3257
GCA_01717492	51	1401	1430	73	73	1397	1398	1394	1410	72	76	1414	76	67	1761	267	61	1020	1030	1040	1143	1021	1134	92	1015	1075	128	51	129	1063	1422	1077	1069	1082	279	1081	1064	1039	1051	1066	75	74	280	277	1010	276	74	275	314
GCA_01717495	273	1579	1604	299	298	1575	1574	1571	1585	299	300	1591	301	293	1932	326	282	1027	1034	1044	1141	1029	1144	305	1025	1079	135	273	136	1073	1606	1088	1079	1095	44	1099	1076	1051	1061	1083	299	300	49	41	1021	41	296	46	123
GCA_01717497	89	1404	1429	116	116	1400	1398	1398	1409	115	115	1417	119	109	1756	298	99	1055	1063	1075	1163	1055	1178	117	1055	1107	162	90	163	1103	1425	1117	1103	1122	281	1123	1105	1082	1090	1115	112	114	283	280	1049	279	112	278	306
GCA_01717499	64	1415	1444	90	90	1411	1412	1409	1424	90	91	1428	93	84	1775	282	74	1032	1042	1048	1156	1033	1153	101	1026	1081	140	64	141	1074	1436	1090	1083	1098	309	1096	1075	1053	1062	1090	90	88	308	307	1023	307	87	305	341
GCA_01717501	460	1507	1529	486	485	1503	1501	1500	1516	486	487	1519	489	479	1838	413	334	1013	1022	1028	1134	1014	1135	356	1011	1064	118	460	118	1058	1524	1073	1067	1077	171	1084	1061	1035	1046	1072	334	487	171	168	1006	166	347	172	157
GCA_01717514	322	1426	1445	347	347	1417	1415	1413	1431	347	348	1435	350	341	1777	316	329	1024	1034	1044	1150	1027	1144	361	1021	1079	136	322	137	1070	1455	1086	1084	1096	122	1098	1073	1049	1058	1087	351	349	126	122	1019	120	344	124	68
GCA_01717521	55	1409	1436	82	82	1405	1404	1403	1416	82	83	1422	85	76	1766	276	67	1025	1035	1043	1148	1026	1145	88	1020	1074	131	55	132	1069	1429	1085	1076	1093	305	1096	1071	1048	1056	1087	83	82	305	300	1017	301	78	303	333
GCA_01717579	1024	114	108	1050	1048	111	110	121	109	1050	1051	113	1053	1043	470	1106	1034	96	102	108	205	92	215	1056	98	100	133	1024	134	98	120	113	105	118	1057	124	99	119	98	128	1051	1049	1061	1056	86	1055	1044	1059	1044
GCA_01717594	45	1398	1427	71	71	1394	1395	1392	1405	71	72	1411	74	65	1757	264	55	1016	1022	1035	1133	1017	1136	86	1011	1071	124	45	125	1060	1418	1074	1069	1082	290	1081	1061	1036	1047	1073	74	69	291	287	1007	286	68	286	320
GCA_01717597	299	1396	1418	324	324	1388	1388	1384	1404	324	325	1405	327	318	1737	297	308	1009	1019	1022	1132	1010	1129	334	1005	1060	110	298	111	1053	1416	1066	1060	1075	102	1071	1055	1027	1040	1062	324	322	110	104	997	101	321	102	51
GCA_01717625	256	1453	1481	284	284	1445	1447	1445	1457	284	285	1465	287	278	1806	474	47	1006	1012	1023	1123	1007	1126	72	1001	1060	112	256	113	1050	1472	1066	1056	1074	285	1077	1052	1029	1037	1064	63	282	285	279	997	281	58	283	485
GCA_01717646	271	1577	1603	295	297	1573	1572	1570	1586	297	298	1590	300	291	1937	318	281	1022	1028	1040	1140	1023	1139	303	1018	1072	127	271	128	1066	1606	1082	1074	1088	50	1091	1068	1043	1054	1081	298	299	55	47	1014	47	292	52	114
GCA_01717655	788	1635	1658	813	813	1626	1625	1622	1648	813	814	1644	816	807	1982	307	797	1007	1017	1026	1133	1008	1127	827	1002	1064	118	788	119	1051	1662	1067	1065	1077	504	1079	1053	1030	1039	1068	817	815	509	503	1000	501	811	505	81
GCA_01717661	661	1481	1501	687	689	1477	1474	1474	1488	689	688	1494	692	683	1763	483	540	1042	1048	1060	1156	1043	1163	562	1041	1093	147	661	148	1088	1498	1102	1090	1108	398	1110	1089	1065	1074	1103	536	687	398	394	1035	393	551	398	443
GCA_01717663	493	1499	1518	518	518	1490	1488	1486	1506	517	520	1508	521	512	1839	483	321	1027	1033	1045	1138	1029	1139	338	1024	1078	133	494	133	1072	1511	1089	1079	1098	132	1100	1076	1053	1061	1078	338	517	137	130	1019	128	332	133	57
GCA_01717667	55	1408	1435	83	83	1404	1403	1402	1415	83	84	1421	86	77	1768	275	67	1025	1035	1043	1148	1026	1144	30	1019	1078	130	55	132	1068	1431	1083	1074	1094	305	1096	1071	1047	1056	1084	79	82	305	301	1016	301	75	303	334
GCA_01718373	38	1394	1421	66	66	1390	1389	1388	1401	66	67	1407	69	60	1754	259	50	1009	1019	1028	1135	1010	1129	79	1004	1066	119	38	120	1053	1424	1069	1067	1079	290	1081	1056	1032	1041	1071	67	66	287	286	1002	286	62	288	319
GCA_01718377	445	1442	1459	470	470	1433	1430	1429	1444	470	466	1451	473	464	1788	390	317	1007	1022	1031	1133	1008	1127	348	1007	1067	123	445	124	1056	1470	1068	1070	1079	106	1080	1055	1035	1044	1070	338	469	112	110	1000	104	331	108	124
GCA_01718379	389	1492	1510	415	415	1483	1480	1479	1498	414	414	1501	417	409	1830	391	398	1093	1105	1114	1214	1093	1213	428	1090	1152	204	389	204	1139	1522	1154	1151	1164	192	1162	1141	1118	1125	1151	417	415	199	195	1086	190	410	194	142
GCA_01718383	56	1410	1437	83	83	1406	1405	1404	1417	83	84	1423	86	77	1763	275	67	1026	1034	1045	1150	1027	1146	88	1021	1083	133	56	134	1070	1439	1086	1082	1095	305	1097	1073	1049	1057	1087	81	83	305	302	1018	302	74	303	334
GCA_01718387	453	1446	1465	478	478	1437	1435	1432	1450	478	479	1455	481	472	1796	406	324	1022	1032	1040	1147	1023	1139	355	1017	1075	131	453	132	1066	1475	1082	1080	1092	118	1094	1069	1045	1053	1081	344	480	124	118	1015	116	338	120	131
GCA_01718389	452	1445	1464	477	477	1436	1434	1431	1449	477	478	1454	480	471	1795	405	323	1021	1031	1039	1146	1022	1138	354	1016	1074	130	452	131	1065	1474	1081	1079	1091	117	1093	1068	1044	1053	1080	343	479	123	117	1014	115	337	119	130
GCA_01718935	79	1433	1457	101	105	1429	1427	1427	1437	107	103	1446	110	97	1787	298	91	1047	1059	1066	1170	1047	1163	58	1045	1107	160	79	161	1094	1461	1106	1106	1117	327	1121	1093	1073	1081	1110	104	105	327	325	1039	323	98	327	358
GCA_01718937	462	1453	1472	488	488	1444	1442	1439	1460	488	488	1462	491	482	1806	409	332	1027	1037	1044	1152	1028	1146	363	1023	1085	136	462	136	1072	1482	1087	1082	1092	123	1096	1075	1049	1060	1083	349	490	131	125	1020	123	344	125	138
GCA_01718941	239	1362	1387	264	263	1353	1354	1356	1371	262	265	1373	266	258	1715	89	245	1025	1034	1038	1153	1025	1148	276	1023	1085	134	239	135	1072	1388	1086	1084	1094	274	1096	1073	1048	1058	1088	262	263	272	268	1019	267	257	270	402
GCA_01718943	219	1343	1362	245	244	1331	1332	1330	1351	243	246	1350	247	239	1692	97	218	1027	1035	1039	1151	1026	1146	250	1022	1084	132	219	133	1070	1365	1086	1084	1094	266	1096	1073	1046	1058	1086	238	246	266	263	1020	261	233	265	402
GCA_01719059	268	1574	1602	289	289	1570	1571	1566	1582	289	292	1587	292	283	1935	317	277	1023	1033	1041	1148	1024	1142	307	1018	1078	133	268	134	1067	1609	1081	1079	1090	48	1087	1068	1043	1052	1079	294	288	53	49	1014	45	288	48	114
GCA_01719069	63	1417	1444	91	91	1413	1412	1411	1424	90	92	1430	94	85	1777	283	75	1034	1044	1053	1160	1035	1154	42	1029	1091	145	63	146	1078	1447	1094	1091	1104	314	1106	1081	1057	1066	1096	89	91	313	310	1027	310	83	312	343
GCA_01719087	315	1732	1758	340	340	1720	1723	1721	1739	340	341	1742	343	334	2069	332	323	1043	1053	1062	1169	1044	1162	353	1038	1100	154	315	155	1087	1757	1103	1101	1113	186	1115	1090	1066	1075	1105	343	342	190	185	1036	182	334	187	340
GCA_90013023	1501	57	53	1525	1523	55	56	64	51	1529	1524	55	1527	1522	419	1376	1396	98	107	117	211	97	216	1425	104	113	143	1501	144	103	56	116	118	120	1594	129	103	124	104	124	1416	1525	1594	1593	94	1592	1409	1594	1465
GCA_90013068	50	1404	1431	76	75	1400	1399	1398	1410	76	79	1417	79	70	1751	265	62	1016	1021	1038	1129	1021	1141	91	1017	1078	130	49	131	1064	1426	1080	1078	1087	302	1090	1066	1042	1051	1080	80	75	299	297	1013	298	70	300	328
GCA_90013069	51	1404	1433	77	77	1400	1401	1398	1410	77	80	1417	80	71	1745	271	63	1015	1028	1038	1142	1021	1143	92	1018	1078	130	50	131	1066	1433	1080	1069	1088	299	1085	1067	1042	1054	1077	76	74	298	297	1013	296	73	295	331
GCA_90013070	1479	51	50	1504	1502	50	50	56	48	1504	1503	51	1506	1497	409	1355	1376	94	102	111	214	93	214	1403	100	110	138	1479	139	100	57	113	110	123	1574	127	101	120	102	130	1393	1502	1574	1571	89	1572	1388	1573	1454
GCA_90013072	44	1399	1426	70	70	1395	1394	1393	1404	70	73	1412	72	64	1753	260	54	1012	1018	1032	1128	1016	1134	85	1010	1072	125	43	126	1058	1423	1074	1066	1083	296	1086	1061	1038	1046	1073	73	70	294	291	1006	292	67	292	325
GCA_90013096	1455	145	135	1480	1482	146	142	153	130	1483	1479	144	1485	1475	508	1336	1446	189	200	205	299	189	284	1494	191	193	234	1455	235	188	183	196	203	208	1644	205	185	207	188	193	1484	1479	1641	1641	186	1639	1479	1641	1483
GCA_90013098	1491	140	135	1516	1519	141	140	148	134	1519	1520	140	1521	1511	511	1382	1485	180	189	193	294	182	279	1530	181	188	224	1490	225	179	176	193	187	206	1687	201	180	201	181	191	1521	1516	1684	1682	182	1683	1515	1681	1525
GCA_90013100	483	1474	1495	507	509	1465	1464	1461	1483	507	510	1483	511	501	1810	471	320	1025	1033	1047	1138	1029	1150	352	1025	1085	139	483	140	1073	1495	1084	1086	1096	134	1093	1075	1048	1060	1086	341	506	134	132	1020	129	334	133	62
GCA_90013101	45	1400	1427	73	73	1396	1395	1394	1405	73	74	1413	75	67	1747	264	55	1015	1023	1033	1132	1017	1136	86	1012	1074	126	44	127	1059	1422	1075	1066	1079	297	1085	1062	1039	1046	1074	74	72	294	288	1008	293	67	294	321
GCA_90013143	1473	139	136	1496	1496	141	140	148	132	1500	1495	140	1498	1494	493	1355	1465	181	184	196	281	179	277	1511	177	185	222	1473	223	176	164	189	186	197	1664	194	177	197	177	193	1500	1497	1663	1655	179	1661	1496	1660	1497
GCA_90013146	57	1411	1438	81	81	1407	1406	1405	1417	85	82	1424	84	79	1754	265	68	1024	1028	1045	1145	1027	1149	98	1024	1086	138	57	139	1072	1439	1088	1080	1094	309	1099	1075	1050	1059	1087	86	84	307	305	1018	305	81	307	337
GCA_90013178	1487	108	97	1513	1513	103	95	101	88	1513	1513	102	1515	1507	501	1372	1491	180	186	196	281	180	284	1526	183	192	224	1487	225	181	173	193	192	204	1690	203	181	199	182	196	1516	1511	1690	1685	178	1687	1509	1688	1511
GCA_90013191	37	1390	1419	65	65	1386	1387	1384	1399	65	66	1403	68	59	1754	258	49	1008	1019	1027	1134	1010	1128	78	1003	1063	119	37	120	1052	1419	1067	1066	1078	287	1076	1054	1029	1040	1068	67	62	286	285	999	283	61	284	318
GCA_90013217	58	1413	1440	86	86	1409	1408	1407	1415	86	86	1426	89	80	1743	273	70	1021	1028	1046	1129	1027	1147	98	1024	1086	139	57	140	1073	1434	1089	1079	1097	310	1099	1075	1051	1060	1087	88	85	309	305	1019	306	78	308	336
GCA_90013220	1352	105	95	1380	1380	100	91	98	84	1380	1380	100	1382	1374	496	1252	1355	166	169	180	273	167	271	1391	170	177	206	1352	207	168	162	179	170	191	1552	183	168	184	169	186	1377	1376	1552	1548	165	1549	1375	1546	1389
GCA_90013229	1473	139	135	1500	1500	140	139	147	132	1501	1499	138	1503	1495	509	1373	1463	181	192	194	287	182	279	1512	182	190	226	1473	227	180	175	191	194	204	1662	202	180	200	181	196	1502	1499	1661	1658	181	1659	1496	1661	1506
GCA_90013242	214	1492	1516	240	239	1485	1483	1487	1496	239	239	1505	242	233	1835	396	85	1039	1049	1058	1155	1040	1160	114	1039	1099	154	214	154	1088	1518	1099	1100	1102	322	1112	1085	1067	1074	1102	99	236	319	319	1032	317	89	319	414
GCA_90013260	1010	99	92	1033	1036	95	95	103	89	1034	1037	96	1039	1029	443	1088	1019	78	82	36	191	78	197	1049	81	90	65	1010	65	80	108	89	89	94	1042	99	77	96	77	105	1031	1036	1046	1044	68	1034	1028	1041	1029
GCA_90013265	35	1389	1418	63	63	1385	1386	1383	1398	63	64	1402	66	57	1752	256	47	1007	1014	1026	1128	1008	1127	76	1002	1063	118	35	119	1051	1417	1067	1064	1077	286	1076	1054	1028	1038	1069	65	60	285	282	999	282	58	284	314
GCA_90013287	1724	663	673	1749	1748	661	667	670	656	1749	1752	667	1752	1743	973	1407	1730	67	71	83	174	66	188	1759	73	80	111	1724	112	72	684	86	81	96	1720	93	73	90	73	101	1749	1745	1718	1719	65	1718	1742	1718	1619
GCA_90013291	46	1383	1410	70	72	1379	1378	1377	1389	70	73	1396	74	64	1717	156	56	1010	1016	1027	1127	1017	1136	87	1013	1075	125	45	126	1060	1405	1073	1068	1083	176	1084	1060	1035	1045	1076	72	70	180	176	1004	174	63	176	194
GCA_90013294	65	1417	1441	91	91	1413	1411	1411	1415	91	91	1430	93	85	1748	272	75	1024	1036	1050	1146	1034	1151	105	1032	1092	144	65	144	1080	1446	1090	1093	1098	311	1102	1080	1059	1066	1090	92	86	309	313	1024	307	87	308	342
GCA_90013295	1533	78	74	1555	1554	76	76	83	68	1559	1554	76	1557	1553	371	1417	1431	111	122	127	218	111	232	1459	119	127	153	1533	154	117	84	130	132	134	1629	141	118	135	118	142	1449	1556	1627	1626	110	1626	1442	1628	1503
GCA_90013296	47	1356	1385	75	75	1352	1353	1350	1367	75	76	1369	78	69	1706	261	58	976	986	993	1104	981	1101	88	977	1037	124	47	125	1025	1382	1041	1032	1041	298	1044	1028	1001	1011	1042	76	70	294	290	973	293	69	294	321
GCA_90013299	39	1375	1402	66	66	1371	1370	1369	1382	66	67	1388	69	60	1726	159	48	1003	1015	1026	1133	1009	1130	79	1005	1067	119	39	120	1053	1403	1069	1065	1076	168	1080	1056	1030	1041	1069	68	65	171	166	1002	164	61	168	188
GCA_90013307	51	1402	1431	79	79	1398	1399	1396	1409	79	80	1415	82	73	1748	266	63	1019	1025	1039	1141	1022	1143	92	1018	1079	132	51	133	1067	1427	1082	1071	1088	302	1086	1069	1039	1053	1081	78	75	299	296	1014	296	73	298	328
GCA_90013311	196	1479	1503	223	223	1472	1472	1474	1479	223	221	1492	226	216	1823	379	79	1030	1045	1054	1156	1034	1155	108	1033	1093	148	196	149	1081	1503	1094	1093	1101	315	1107	1081	1060	1068	1095	96	220	314	315	1026	312	90	315	413
GCA_90013317	43	1398	1425	71	71	1394	1393	1392	1405	71	72	1411	74	65	1749	258	52	1011	1012	1029	1130	1014	1134	84	1009	1071	123	43	124	1057	1426	1073	1072	1080	295	1084	1060	1035	1045	1072	73	70	293	291	1004	291	67	293	323
GCA_90013321	1510	58	56	1538	1537	55	56	63	51	1538	1537	56	1540	1532	374	1393	1411	90	98	108	204	92	211	1438	97	103	133	1510	134	95	69	109	110	115	1609	117	97	116	97	122	1429	1536	1607	1605	88	1606	1423	1605	1481
GCA_90013330	2049	741	738	2077	2076	738	737	747	732	2077	2078	741	2080	2071	1104	1457	1920	90	98	105	200	86	200	1948	93	103	135	2049	136	93	767	106	108	118	1865	120	93	113	95	117	1940	2077	1860	1860	81	1861	1934	1862	1569
GCA_90013334	53	1406	1433	81	81	1402	1401	1400	1412	81	82	1419	84	75	1766	274	65	1025	1031	1043	1144	1026	1145	94	1020	1082	136	53	137	1069	1435	1085	1083	1095	305	1097	1072	1048	1057	1087	83	81	304	301	1018	301	77	303	334
GCA_90013351	267	1575	1603	293	293	1571	1572	1568	1584	293	294	1588	296	287	1928	308	274	1018	1025	1039	1142	1023	1141	307	1017	1077	131	267	132	1066	1599	1077	1075	1086	48	1085	1069	1041	1052	1079	296	291	55	45	1011	45	289	49	107
GCA_90013352	1707	668	679	1735	1735	666	672	675	662	1735	1736	672	1738	1729	974	1390	1714	70	79	87	190	69	191	1743	75	83	114	1707	115	75	693	88	82	96	1699	96	76	93	77	103	1731	1732	1698	1698	66	1696	1727	1696	1600
GCA_90013355	41	1377	1406	69	69	1373	1374	1371	1385	69	70	1390	72	63	1720	155	53	1011	1018	1031	1135	1014	1131	82	1008	1069	123	41	124	1057	1401	1073	1062	1076	172	1080	1060	1032	1043	1073	71	65	175	166	1004	168	63	172	185
GCA_90013356	43	1380	1407	67	67	1376	1375	1374	1384	71	68	1393	70	65	1724	164	54	1009	1020	1032	1135	1013	1132	84	1010	1072	124	43	125	1058	1409	1074	1064	1079	173	1084	1061	1032	1046	1070	72	71	176	171	1007	168	66	173	194
GCA_90013357	1491	63	61	1519	1519	63	62	69	58	1516	1517	62	1521	1510	370	1383	1387	97	106	113	203	95	217	1414	102	113	139	1491	137	103	75	116	109	121	1581	126	104	119	104	127	1401	1514	1581	1581	95	1578	1395	1581	1458
GCA_90013368	1536	73	69	1560	1559	71	71	78	66	1564	1558	71	1562	1558	378	1422	1431	106	112	121	211	105	226	1459	113	121	147	1536	148	111	84	124	121	127	1627	136	112	131	113	136	1449	1563	1626	1623	101	1624	1444	1627	1505
GCA_90013383	202	1484	1508	226	226	1477	1477	1479	1488	230	224	1497	229	223	1823	379	82	1031	1040	1056	1151	1037	1161	111	1039	1099	153	202	151	1087	1508	1098	1099	1099	322	1108	1085	1063	1069	1100	99	224	315	318	1029	316	94	319	415
GCA_90013384	192	1477	1501	220	219	1470	1469	1472	1481	219	218	1490	222	213	1826	374	75	1030	1042	1051	1157	1030	1151	104	1030	1090	146	192	147	1079	1504	1090	1091	1097	312	1103	1077	1058	1065	1094	89	216	309	308	1023	307	84	308	408
GCA_90013389	2079	749	748	2106	2105	746	747	755	744	2106	2107	749	2109	2100	1112	1485	1941	94	105	112	210	92	207	1969	99	107	140	2079	141	99	773	112	114	123	1884	122	99	118	101	124	1961	2104	1880	1882	86	1880	1955	1881	1594
GCA_90013397	205	1484	1508	233	232	1477	1476	1479	1488	232	231	1497	235	226	1832	387	76	1031	1043	1052	1158	1031	1152	105	1031	1091	147	205	148	1080	1508	1091	1092	1098	312	1104	1078	1059	1066	1094	90	229	310	310	1023	307	85	310	410
GCA_90013399	2067	740	740	2095	2094	736	738	746	732	2095	2096	740	2098	2089	1105	1475	1941	89	101	106	205	86	201	1969	93	102	135	2067	136	92	766	105	107	117	1885	118	92	113	94	116	1961	2095	1880	1880	81	1881	1955	1882	1590
GCA_90013408	1501	62	59	1529	1528	61	61	68	58	1529	1527	61	1530	1523	389	1381	1397	99	108	115	216	96	215	1423	102	112	140	1501	140	101	75	115	116	121	1593	128	103	123	103	130	1414	1528	1591	1589	94	1590	1408	1592	1462
GCA_90013411	1495	88	86	1521	1520	88	88	96	80	1521	1521	86	1523	1512	400	1365	1391	118	129	133	224	119	237	1418	123	130	153	1494	154	122	91	129	126	135	1583	136	123	142	123	148	1401	1517	1584	1579	114	1581	1403	1579	1456
GCA_90013412	1489	61	60	1517	1516	62	61	68	58	1517	1515	61	1519	1511	384	1380	1386	99	110	114	215	95	215	1413	101	112	138	1489	139	102	75	115	116	122	1584	128	103	121	104	131	1403	1516	1582	1581	93	1581	1398	1584	1460
GCA_90013415	268	1576	1603	294	294	1573	1572	1570	1583	294	295	1589	297	288	1925	316	278	1017	1026	1040	1141	1022	1142	308	1018	1080	132	268	133	1066	1607	1082	1074	1089	52	1093	1069	1044	1053	1081	298	295	57	52	1015	50	290	54	115
GCA_90013419	993	87	83	1018	1017	84	86	93	82	1018	1021	85	1021	1012	429	1065	1002	67	72	78	180	66	189	1032	73	80	108	993	109	72	97	83	75	95	1022	89	73	90	73	99	1016	1013	1028	1026	57	1022	1013	1022	1013
GCA_90013422	998	85	82	1026	1025	82	84	91	80	1026	1027	83	1029	1020	430	1077	1008	68	74	77	179	64	187	1038	71	78	106	998	107	70	96	83	74	91	1029	88	71	88	72	98	1024	1023	1034	1033	56	1029	1021	1029	1022
GCA_90013434	1505	66	63	1533	1532	65	65	73	61	1533	1533	64	1535	1527	377	1380	1398	96	103	114	212	98	220	1428	104	111	141	1505	142	103	77	118	112	126	1598	126	105	125	105	132	1419	1530	1593	1596	95	1594	1413	1595	1465
GCA_90013436	51	1406	1431	78	78	1402	1401	1400	1411	78	77	1419	81	72	1755	270	61	1016	1030	1036	1143	1020	1139	91	1016	1078	131	51	132	1065	1436	1079	1078	1088	300	1089	1065	1040	1053	1082	77	78	299	297	1012	295	74	300	331
GCA_90013437	994	94	89	1016	1016	92	91	100	87	1020	1019	93	1019	1014	443	1078	1002	72	80	81	183	69	193	1034	76	85	115	994	116	77	106	91	90	98	1028	97	77	96	79	104	1023	1017	1030	1029	62	1025	1017	1028	1017
GCA_90013445	1288	199	195	1316	1316	193	194	203	190	1316	1317	195	1319	1310	538	1362	1031	96	105	116	215	99	219	1061	102	112	144	1288	145	101	209	116	113	125	1055	125	104	121	100	127	1050	1313	1058	1054	93	1052	1042	1057	1210
GCA_90013448	1509	66	63	1537	1537	65	65	72	61	1537	1535	64	1539	1531	377	1400	1406	102	112	113	214	99	220	1433	105	115	141	1509	142	105	77	118	112	124	1603	131	106	125	106	134	1424	1534	1603	1600	97	1601	1417	1603	1476
GCA_90013451	55	1408	1435	83	83	1404	1403	1402	1413	83	84	1421	86	77	1762	271	64	1018	1028	1039	1140	1025	1147	96	1022	1084	135	55	136	1071	1435	1083	1083	1096	307	1098	1074	1048	1058	1086	85	81	306	302	1018	303	78	305	333
GCA_90013455	1513	69	65	1535	1537	66	67	74	65	1538	1538	66	1540	1532	386	1399	1412	101	113	118	221	102	222	1441	108	115	144	1513	145	106	81	118	115	126	1609	128	106	128	104	136	1432	1535	1610	1610	95	1609	1422	1607	1487
GCA_90013464	47	1403	1430	75	75	1399	1398	1397	1408	75	76	1416	78	69	1754	260	55	1011	1023	1035	1139	1018	1138	88	1013	1075	129	47	130	1062	1428	1074	1066	1083	299	1088	1065	1041	1049	1077	77	74	298	290	1009	295	71	297	322
GCA_90013466	78	1431	1458	106	106	1427	1426	1425	1437	106	107	1444	109	99	1790	299	89	1042	1051	1063	1163	1047	1167	119	1042	1104	155	78	156	1090	1460	1106	1097	1113	330	1115	1093	1065	1078	1103	106	105	328	326	1038	325	102	328	358
GCA_90013469	462	1462	1481	486	486	1453	1451	1449	1469	485	488	1471	489	480	1803	453	307	1014	1024	1033	1139	1015	1123	338	1009	1071	124	462	124	1058	1484	1074	1071	1082	117	1085	1060	1037	1046	1063	327	487	121	117	1006	113	320	118	41
GCA_90013481	2066	751	748	2093	2092	746	747	756	746	2093	2094	749	2096	2087	1113	1476	1938	90	104	108	205	90	206	1966	97	104	138	2066	139	95	775	109	111	120	1878	119	96	115	97	121	1958	2091	1873	1875	84	1874	1952	1874	1588
GCA_90013485	49	1516	1548	77	77	1509	1511	1510	1526	77	78	1530	80	71	1877	272	59	1018	1028	1037	1144	1019	1138	88	1013	1075	129	49	130	1062	1547	1078	1076	1088	299	1090	1065	1041	1050	1072	77	77	298	295	1011	295	71	297	498
GCA_90013493	198	1482	1506	226	225	1475	1474	1477	1486	225	224	1495	228	219	1831	380	77	1032	1041	1049	1155	1032	1153	106	1032	1092	148	198	149	1081	1505	1092	1093	1099	313	1105	1079	1060	1067	1096	91	222	311	310	1024	308	86	310	410
GCA_90013494	196	1486	1510	224	223	1479	1478	1481	1488	223	222	1499	226	216	1830	378	83	1036	1047	1057	1164	1036	1159	112	1038	1098	154	196	155	1087	1512	1098	1098	1104	320	1109	1085	1066	1073	1100	95	220	317	316	1031	315	92	316	416
GCA_90013495	235	1446	1478	263	263	1441	1443	1440	1452	263	264	1459	266	257	1804	431	78	1037	1047	1056	1163	1038	1157	107	1032	1093	148	234	148	1080	1477	1097	1095	1107	318	1109	1083	1058	1068	1098	95	262	317	313	1030	314	89	315	503
GCA_90013502	466	1465	1482	490	490	1456	1454	1452	1468	489	492	1474	493	484	1807	455	310	1016	1028	1037	1144	1019	1127	341	1013	1075	128	466	128	1062	1487	1078	1074	1086	121	1089	1064	1041	1050	1065	330	491	125	120	1010	117	323	121	45
GCA_90013504	447	1482	1503	470	470	1473	1473	1469	1491	469	472	1491	473	464	1828	435	309	1012	1021	1031	1135	1013	1123	340	1009	1069	124	447	124	1058	1504	1073	1069	1081	115	1080	1058	1037	1046	1063	328	467	118	116	1005	112	321	115	41
GCA_90013505	473	1488	1507	499	499	1479	1477	1475	1495	498	500	1497	502	493	1833	438	324	1013	1023	1032	1139	1014	1122	355	1008	1070	123	473	123	1057	1509	1073	1069	1080	116	1084	1059	1036	1045	1063	344	500	120	115	1005	112	338	117	40
GCA_90013506	478	1476	1495	504	504	1467	1465	1463	1483	503	505	1485	507	498	1821	453	321	1014	1024	1030	1140	1015	1123	352	1009	1071	124	478	124	1058	1497	1074	1071	1081	117	1085	1060	1037	1046	1063	341	505	121	117	1006	113	335	118	42
GCA_90013507	462	1462	1481	488	488	1453	1451	1449	1469	487	489	1471	491	482	1804	450	306	1012	1019	1031	1133	1013	1121	337	1007	1069	122	462	122	1056	1482	1072	1069	1080	114	1083	1058	1035	1044	1062	326	489	119	114	1003	110	319	115	39
GCA_90013508	480	1513	1534	503	503	1504	1504	1500	1522	502	505	1522	506	497	1857	450	327	1012	1019	1033	1135	1015	1123	358	1009	1070	123	480	123	1058	1534	1074	1071	1081	116	1083	1060	1035	1046	1063	347	502	120	117	1005	112	341	117	42
GCA_90013509	478	1478	1499	503	503	1469	1469	1465	1487	502	504	1487	506	497	1824	448	325	1012	1022	1031	1138	1013	1121	356	1007	1067	122	478	122	1056	1499	1071	1069	1079	115	1079	1057	1033	1044	1060	345	501	118	116	1004	111	339	114	40
GCA_90013532	1515	71	68	1541	1540	70	70	78	67	1541	1540	70	1543	1535	389	1399	1403	104	117	122	225	102	225	1430	111	120	148	1514	148	109	80	121	119	127	1599	132	109	130	107	136	1417	1535	1594	1590	100	1593	1410	1595	1468
GCA_90013533	1487	71	68	1514	1513	70	70	77	66	1512	1512	69	1514	1508	394	1380	1385	107	118	124	221	105	225	1413	111	120	149	1487	150	110	82	123	125	131	1583	137	111	131	112	140	1404	1514	1582	1581	102	1581	1398	1583	1461
GCA_90013534	1496	64	61	1524	1523	63	63	70	60	1524	1524	62	1526	1518	388	1387	1395	102	109	115	214	98	218	1422	102	109	140	1496	141	101	78	116	116	123	1593	124	103	122	103	131	1413	1521	1589	1590	96	1589	1407	1589	1468
GCA_90013535	1525	67	63	1551	1550	65	65	73	61	1551	1550	64	1553	1545	390	1414	1421	104	113	119	216	101	220	1448	107	115	144	1525	145	105	80	118	120	125	1618	132	106	127	107	135	1439	1549	1617	1616	98	1616	1433	1618	1496
GCA_90013536	1495	66	62	1521	1520	63	64	71	60	1521	1521	64	1523	1515	389	1388	1396	101	112	115	220	98	219	1424	105	111	142	1495	143	103	75	115	116	123	1592	124	103	125	103	131	1413	1517	1589	1587	93	1587	1407	1586	1469
GCA_90013537	1495	60	57	1522	1520	59	59	67	55	1522	1518	58	1524	1516	382	1376	1390	98	109	111	215	94	214	1417	99	106	137	1495	138	98	71	112	113	119	1588	121	100	119	99	128	1408	1519	1586	1586	92	1585	1401	1585	1458
GCA_90013538	1490	66	63	1516	1514	64	65	72	63	1516	1514	65	1518	1510	388	1385	1392	102	110	117	215	98	220	1419	106	116	144	1490	145	105	77	117	119	123	1588	131	105	126	105	134	1408	1513	1586	1584	95	1584	1402	1586	1467
GCA_90013539	1514	66	59	1539	1538	64	65	73	58	1540	1538	64	1542	1534	385	1393	1410	104	107	117	216	100	220	1437	106	115	141	1514	142	105	78	117	120	125	1607	131	105	127	106	135	1427	1539	1607	1605	97	1605	1421	1607	1475
GCA_90013541	218	1458	1485	245	244	1454	1453	1452	1466	245	246	1471	248	239	1814	381	90	1045	1056	1064	1169	1048	1167	119	1042	1104	159	218	160	1091	1487	1107	1104	1117	327	1118	1094	1071	1079	1108	108	246	326	323	1041	323	100	325	420
GCA_90013545	220	1457	1484	247	246	1453	1452	1451	1465	247	248	1470	250	241	1813	377	89	1046	1052	1062	1163	1047	1166	118	1041	1103	154	220	155	1090	1486	1106	1103	1115	325	1117	1093	1070	1078	1107	107	248	325	321	1039	321	99	323	420
GCA_90013546	207	1446	1475	234	233	1442	1443	1440	1455	234	235	1459	237	228	1803	372	89	1042	1050	1060	1161	1047	1166	118	1041	1101	152	207	152	1090	1475	1104	1099	1111	322	1109	1092	1068	1078	1105	103	232	323	321	1040	320	100	318	419
GCA_90013547	216	1460	1487	242	241	1456	1455	1454	1468	242	243	1473	245	236	1814	379	92	1049	1053	1066	1166	1050	1169	121	1044	1106	159	216	160	1093	1489	1109	1106	1117	328	1120	1096	1073	1081	1110	110	243	328	325	1042	324	102	327	422
GCA_90013548	212	1456	1483	239	238	1452	1451	1450	1463	239	240	1469	242	233	1811	375	87	1042	1050	1061	1161	1045	1164	116	1039	1101	156	212	157	1088	1483	1104	1101	1113	324	1115	1091	1068	1076	1105	105	240	323	319	1038	320	98	321	419
GCA_90013549	212	1453	1482	238	237	1449	1450	1447	1462	238	239	1466	241	232	1810	378	86	1041	1049	1060	1160	1044	1163	115	1038	1098	155	212	156	1087	1481	1102	1100	1112	322	1110	1089	1067	1075	1103	104	236	320	318	1037	318	97	317	416
GCA_90013550	207	1453	1480	234	233	1449	1448	1447	1460	234	235	1466	237	228	1808	372	84	1041	1047	1056	1158	1042	1161	113	1036	1098	153	207	154	1085	1482	1101	1098	1110	321	1112	1088	1065	1073	1102	102	235	320	317	1035	317	95	319	416
GCA_90013551	222	1460	1484	249	248	1456	1455	1454	1465	249	250	1473	252	243	1813	385	92	1049	1053	1063	1166	1050	1169	121	1044	1106	161	222	162	1093	1490	1109	1106	1118	329	1120	1096	1073	1081	1110	110	250	328	325	1043	325	102	327	423
GCA_90013552	212	1448	1475	239	238	1444	1442	1442	1456	239	240	1461	242	233	1805	377	90	1047	1053	1064	1164	1048	1167	119	1042	1104	159	212	160	1091	1478	1107	1104	1116	326	1118	1094	1071	1079	1108	108	240	326	323	1040	322	100	325	423
GCA_90013553	220	1455	1484	247	246	1451	1452	1449	1465	247	248	1468	250	241	1812	380	89	1046	1052	1062	1163	1047	1166	118	1041	1103	158	220	159	1090	1485	1106	1103	1115	326	1117	1093	1068	1078	1108	107	248	325	321	1040	322	99	323	420
GCA_90013555	1511	69	65	1537	1536	67	67	74	64	1537	1538	67	1539	1531	389	1401	1406	106	113	118	220	103	222	1434	107	113	143	1511	144	105	81	120	120	128	1605	128	107	127	107	136	1425	1535	1600	1601	100	1601	1419	1600	1479
GCA_90013561	725	1507	1523	752	752	1497	1495	1495	1509	752	750	1517	755	743	1776	606	512	1026	1034	1046	1147	1026	1148	540	1026	1086	140	725	141	1075	1531	1086	1087	1089	512	1099	1073	1054	1061	1088	521	747	510	510	1019	507	521	510	602
GCA_90013577	1016	92	87	1044	1043	88	90	97	86	1042	1045	89	1047	1038	438	1095	1024	68	75	81	183	70	192	1056	77	83	110	1016	109	75	99	88	83	97	1045	90	75	92	75	100	1039	1039	1050	1051	57	1045	1037	1045	1040
GCA_90013580	42	1380	1407	70	70	1376	1375	1374	1387	70	71	1393	71	64	1728	161	52	1008	1017	1031	1132	1014	1131	83	1009	1071	124	42	125	1058	1402	1074	1063	1079	171	1082	1061	1036	1044	1074	72	67	176	165	1007	167	64	172	185
GCA_90013581	991	90	85	1019	1019	87	89	96	85	1019	1020	88	1021	1013	437	1057	999	68	77	82	184	68	192	1030	75	83	109	991	110	75	99	88	84	97	1021	91	75	92	77	102	1016	1015	1027	1024	57	1022	1012	1021	1014
GCA_90013582	194	1470	1495	219	218	1464	1464	1466	1475	219	217	1484	222	212	1815	360	72	1022	1031	1044	1148	1024	1148	99	1026	1086	141	194	142	1074	1493	1085	1082	1092	309	1098	1071	1053	1060	1088	87	215	305	306	1017	304	82	306	404
GCA_90013585	195	1471	1496	223	223	1465	1465	1467	1476	223	221	1485	226	216	1814	377	70	1019	1031	1043	1144	1022	1147	99	1025	1085	140	195	141	1073	1496	1084	1079	1091	306	1096	1071	1052	1059	1087	85	219	303	304	1016	301	80	304	401
GCA_90013594	1479	65	62	1504	1502	64	64	71	61	1504	1502	64	1506	1498	374	1380	1376	95	106	112	216	96	218	1405	104	113	141	1479	142	103	75	114	116	120	1574	126	101	122	103	131	1393	1500	1570	1569	93	1569	1388	1571	1464
GCA_90013605	1513	68	60	1537	1535	66	61	73	58	1541	1531	66	1539	1535	377	1398	1408	93	103	114	208	97	216	1438	104	112	141	1513	142	102	78	115	113	117	1606	128	101	124	103	132	1429	1540	1604	1603	92	1604	1422	1605	1480
GCA_90013606	1503	64	61	1531	1531	63	63	70	60	1531	1529	61	1533	1525	376	1391	1399	96	107	115	209	97	217	1427	103	113	139	1503	140	102	75	111	114	119	1597	128	104	122	104	130	1417	1529	1597	1595	93	1594	1412	1598	1472
GCA_90013607	1511	72	69	1536	1535	71	71	78	68	1534	1535	71	1536	1530	379	1397	1410	103	113	120	219	104	226	1438	112	121	147	1511	148	111	82	124	119	131	1609	137	112	130	113	139	1428	1536	1607	1605	101	1606	1423	1608	1485
GCA_90013608	207	1442	1469	233	233	1438	1437	1436	1449	234	235	1455	237	228	1788	362	81	1036	1041	1055	1153	1041	1157	112	1035	1097	150	207	151	1084	1469	1100	1097	1110	319	1109	1087	1061	1072	1100	100	235	319	316	1031	314	94	318	413
GCA_90013609	253	304	308	278	277	307	304	314	298	278	279	307	281	269	662	299	261	100	104	112	209	97	215	292	102	111	144	253	145	101	323	109	107	120	498	127	103	121	102	131	277	280	494	493	92	495	276	494	411
GCA_90013610	59	1409	1435	85	86	1405	1403	1403	1413	86	84	1422	89	80	1754	280	69	1020	1035	1044	1144	1027	1147	100	1025	1086	139	59	140	1073	1440	1079	1085	1090	302	1096	1071	1051	1059	1085	86	85	306	304	1014	301	80	301	337
GCA_90013611	219	1458	1485	245	244	1454	1453	1452	1465	245	246	1471	248	239	1798	373	88	1042	1049	1061	1162	1047	1165	119	1042	1104	157	219	158	1091	1486	1099	1101	1115	325	1115	1094	1067	1078	1106	107	244	326	323	1038	322	99	323	421
GCA_90013614	1500	62	60	1524	1523	61	61	68	58	1528	1523	61	1526	1522	372	1388	1390	95	106	111	211	95	216	1418	101	109	137	1500	138	100	73	115	108	119	1588	121	103	117	101	128	1407	1525	1585	1583	92	1583	1402	1583	1465
GCA_90013615	211	1456	1483	234	234	1452	1451	1450	1463	236	238	1469	238	230	1804	376	86	1038	1052	1059	1158	1045	1163	118	1040	1102	155	211	156	1088	1485	1100	1099	1113	326	1113	1091	1065	1076	1105	106	237	324	322	1037	321	100	324	419
GCA_90013618	208	1450	1477	231	230	1446	1445	1444	1457	235	232	1463	234	229	1793	363	80	1034	1037	1053	1149	1038	1158	110	1033	1095	149	208	150	1082	1477	1098	1095	1106	318	1108	1085	1061	1070	1097	99	236	317	314	1030	314	92	316	411
GCA_90013624	198	1442	1469	223	223	1438	1437	1436	1449	224	225	1455	227	218	1788	357	83	1035	1040	1056	1148	1039	1158	112	1035	1097	151	198	152	1084	1471	1100	1089	1110	320	1110	1087	1061	1072	1101	100	225	319	316	1033	315	94	318	415
GCA_90013628	63	1414	1442	86	87	1410	1410	1408	1419	87	88	1427	90	81	1757	279	75	1029	1038	1050	1155	1034	1152	104	1029	1088	142	63	143	1078	1440	1082	1088	1094	305	1095	1076	1053	1062	1086	88	83	309	307	1018	303	83	303	339
GCA_90013635	207	1441	1468	234	233	1437	1436	1435	1448	234	235	1454	237	228	1792	367	83	1035	1046	1056	1160	1040	1159	112	1034	1096	149	207	150	1083	1464	1099	1087	1102	320	1106	1086	1059	1070	1098	100	234	319	310	1032	315	94	317	410
GCA_90013641	1066	134	125	1091	1093	131	131	134	122	1092	1095	132	1097	1086	477	1150	1077	113	117	72	218	110	234	1101	117	126	100	1067	101	115	145	128	130	136	1101	138	115	134	113	145	1089	1093	1104	1101	107	1094	1084	1099	1083
GCA_90013644	2057	743	741	2084	2084	739	741	749	736	2085	2086	742	2088	2079	1105	1474	1931	101	113	118	212	100	216	1959	107	114	149	2057	150	106	777	120	120	131	1877	127	107	128	108	130	1951	2082	1871	1874	95	1873	1945	1873	1587
GCA_90013650	980	89	83	1008	1007	86	86	92	83	1008	1009	87	1011	1002	448	1064	990	71	81	86	188	67	189	1020	73	82	114	980	115	72	101	87	87	96	1014	99	74	93	73	103	1010	1008	1018	1015	64	1012	1002	1016	1004
GCA_90013653	985	94	90	1013	1012	93	92	101	87	1013	1014	94	1016	1007	452	1069	995	78	83	92	187	72	194	1022	78	89	120	985	118	79	109	94	94	101	1020	106	81	99	77	107	1015	1013	1020	1020	70	1018	1007	1021	1009
GCA_90013658	266	1575	1602	292	292	1572	1571	1569	1580	292	293	1588	295	286	1931	311	276	1018	1021	1034	1132	1015	1138	306	1014	1076	129	266	130	1063	1610	1079	1077	1087	46	1090	1066	1041	1051	1077	296	294	53	46	1011	44	289	48	111
GCA_90013669	473	1451	1471	499	499	1442	1440	1438	1458	499	500	1460	502	493	1798	431	323	1024	1034	1044	1150	1027	1144	354	1021	1083	135	473	136	1070	1475	1086	1084	1095	124	1098	1073	1049	1057	1086	344	499	130	124	1019	122	336	126	134
GCA_90013676	49	1404	1431	75	75	1400	1399	1398	1410	75	76	1417	78	69	1764	268	59	1017	1025	1039	1141	1021	1138	90	1014	1076	130	49	131	1063	1432	1079	1076	1086	284	1092	1066	1043	1052	1079	79	77	284	278	1012	280	73	282	312
GCA_90013686	1497	83	82	1523	1521	84	82	91	79	1522	1520	82	1524	1518	446	1394	1395	105	118	121	217	101	219	1423	108	117	147	1497	148	107	93	120	118	127	1592	133	108	129	108	137	1414	1523	1592	1587	99	1590	1408	1592	1464
GCA_90013691	1005	97	90	1033	1033	93	93	102	86	1033	1034	94	1036	1027	447	1078	1015	70	83	88	190	72	192	1045	78	87	117	1004	118	77	104	90	91	102	1040	103	77	97	79	106	1035	1033	1044	1041	63	1038	1028	1042	1029
GCA_90013692	69	1418	1447	93	96	1414	1415	1412	1428	96	97	1431	99	89	1770	288	78	1037	1048	1057	1163	1040	1153	47	1033	1093	145	69	146	1082	1443	1095	1087	1102	313	1098	1081	1059	1065	1093	86	88	310	313	1027	311	82	310	346
GCA_90013693	1003	95	90	1030	1030	91	93	97	89	1030	1031	92	1033	1024	448	1081	1012	73	83	88	189	74	194	1041	79	86	117	1003	118	78	100	91	90	99	1036	99	79	94	80	107	1030	1027	1038	1035	64	1033	1024	1036	1023
GCA_90013700	257	1497	1527	285	285	1491	1489	1491	1507	285	286	1510	288	279	1836	462	80	1033	1045	1057	1161	1038	1161	110	1036	1098	151	257	152	1084	1520	1100	1091	1111	321	1112	1087	1064	1071	1101	99	281	320	317	1032	317	92	319	453
GCA_90013711	59	1413	1442	86	86	1409	1410	1407	1421	85	87	1426	89	78	1764	274	69	1026	1033	1043	1153	1030	1149	100	1025	1085	132	59	133	1074	1441	1087	1084	1090	306	1090	1075	1046	1061	1087	81	84	308	306	1019	302	83	302	340
GCA_90013712	474	1507	1526	500	500	1498	1496	1494	1514	499	501	1516	503	494	1826	457	325	1019	1033	1039	1134	1024	1133	356	1019	1081	134	474	133	1068	1528	1083	1073	1089	128	1094	1070	1046	1056	1071	344	500	131	127	1015	123	333	129	49
GCA_90013720	63	1088	1112	90	90	1085	1085	1081	1098	90	91	1100	93	84	1446	163	70	1021	1028	1044	1147	1028	1140	104	1021	1081	135	63	136	1070	1120	1084	1080	1095	52	1091	1072	1047	1058	1080	91	89	57	54	1018	51	87	51	69
GCA_90013721	476	1472	1491	500	500	1463	1461	1459	1478	499	502	1481	503	494	1804	456	316	1016	1025	1040	1138	1020	1131	348	1019	1081	134	476	134	1068	1493	1082	1077	1090	127	1094	1068	1047	1055	1073	337	500	131	126	1014	123	329	128	49
GCA_90013723	1505	77	75	1533	1532	76	76	77	71	1533	1531	76	1535	1527	388	1390	1403	111	117	126	221	111	231	1430	117	127	151	1505	151	116	89	130	132	135	1599	143	118	135	118	140	1421	1532	1597	1597	106	1597	1415	1599	1473
GCA_90013727	222	1455	1482	244	244	1451	1449	1449	1463	249	246	1468	248	243	1802	379	84	1039	1046	1061	1149	1044	1162	116	1039	1101	155	222	156	1088	1485	1104	1101	1110	324	1115	1091	1067	1076	1104	105	250	323	320	1038	320	97	322	418
GCA_90013728	61	1088	1109	86	86	1084	1082	1080	1095	86	89	1100	89	80	1437	161	71	1020	1027	1043	1144	1026	1140	102	1021	1083	135	61	136	1069	1114	1085	1074	1090	54	1094	1072	1047	1056	1080	92	86	58	49	1015	52	85	56	63
GCA_90013730	211	1450	1479	238	237	1446	1447	1444	1459	238	239	1463	241	232	1801	372	82	1032	1043	1052	1154	1040	1161	113	1036	1096	149	211	149	1084	1477	1091	1087	1103	315	1103	1086	1060	1072	1098	98	236	317	316	1032	315	95	311	415
GCA_90013734	63	1416	1443	86	90	1412	1411	1410	1419	90	91	1429	93	81	1762	283	74	1027	1039	1048	1144	1030	1151	103	1029	1091	144	63	145	1078	1443	1093	1089	1098	312	1104	1079	1057	1064	1092	90	88	312	308	1024	309	83	310	339
GCA_90013738	53	1404	1431	80	80	1400	1399	1398	1411	80	81	1417	83	74	1759	268	62	1022	1026	1036	1143	1024	1144	93	1019	1081	131	53	132	1068	1434	1084	1075	1090	304	1094	1071	1044	1056	1085	81	80	303	300	1016	299	75	302	332
GCA_90013740	1518	74	71	1538	1538	71	72	79	67	1544	1538	72	1542	1538	378	1399	1419	107	117	122	212	107	223	1447	114	122	150	1518	149	112	82	125	122	127	1615	136	113	132	113	139	1438	1542	1614	1607	104	1613	1421	1614	1480
GCA_90013741	1533	64	62	1560	1558	64	63	71	61	1560	1555	64	1562	1554	371	1406	1428	98	107	115	214	97	217	1455	104	115	142	1533	143	104	78	117	110	122	1624	127	105	123	105	133	1445	1558	1622	1617	94	1621	1439	1622	1488
GCA_90013742	459	1479	1498	483	483	1470	1468	1466	1486	482	485	1488	486	477	1813	446	306	1010	1022	1033	1140	1015	1126	339	1012	1074	125	459	125	1060	1499	1076	1067	1079	121	1086	1061	1038	1048	1065	328	484	123	121	1008	117	321	122	50
GCA_90013749	1511	67	63	1539	1539	65	65	73	62	1539	1537	66	1541	1533	382	1395	1409	97	107	114	212	99	219	1436	105	115	142	1511	143	105	78	118	115	126	1606	131	106	126	107	135	1427	1538	1606	1602	96	1604	1421	1604	1480
GCA_90013757	62	1414	1439	89	90	1410	1407	1408	1419	90	89	1427	93	84	1771	278	73	1026	1038	1049	1148	1030	1150	103	1028	1090	143	62	144	1077	1443	1086	1088	1098	311	1104	1076	1056	1063	1095	91	90	312	309	1021	308	84	310	341
GCA_90013765	66	1416	1445	92	93	1412	1413	1410	1425	93	94	1429	96	87	1771	286	75	1035	1043	1052	1160	1037	1155	106	1031	1091	144	66	145	1080	1444	1093	1088	1099	311	1099	1079	1058	1067	1096	90	88	311	310	1026	309	86	309	342
GCA_90013767	55	1404	1433	82	83	1400	1401	1398	1414	83	84	1417	86	77	1759	271	65	1022	1031	1042	1145	1027	1146	96	1021	1081	133	55	134	1070	1434	1084	1080	1093	302	1089	1071	1047	1057	1085	80	80	304	301	1017	300	77	298	334
GCA_90013771	1005	102	96	1033	1033	99	99	108	93	1033	1034	100	1036	1027	449	1084	1013	82	86	93	197	80	145	1045	20	30	126	1005	125	20	113	37	27	54	1040	56	24	51	22	48	1035	1033	1044	1041	77	1038	1027	1042	1027
GCA_90013774	1503	65	63	1529	1528	65	64	72	59	1529	1527	65	1530	1523	380	1381	1401	97	105	116	214	98	217	1427	104	115	143	1503	141	105	77	111	117	124	1596	131	105	125	107	132	1418	1528	1597	1595	95	1595	1411	1595	1467
GCA_90013779	486	1493	1514	512	512	1484	1484	1480	1501	512	513	1502	515	506	1832	464	325	1017	1029	1041	1146	1023	1142	356	1017	1077	131	486	132	1065	1514	1073	1079	1090	125	1088	1067	1042	1052	1079	346	508	129	126	1009	123	338	124	58
GCA_90013780	1481	63	60	1503	1501	62	62	66	57	1507	1501	62	1505	1501	371	1382	1376	95	103	111	204	94	215	1404	102	111	139	1481	140	101	77	114	111	119	1573	126	102	119	103	131	1394	1506	1572	1570	92	1570	1389	1572	1463
GCA_90013786	61	1087	1109	87	87	1084	1082	1080	1095	87	88	1099	90	81	1440	164	68	1019	1031	1041	1148	1024	1139	101	1020	1082	134	61	135	1068	1117	1084	1069	1086	53	1092	1070	1045	1055	1079	90	88	55	47	1017	50	84	55	62
GCA_90013792	269	1578	1605	295	295	1575	1574	1572	1583	295	296	1591	297	289	1938	312	279	1018	1027	1037	1145	1019	1138	309	1014	1076	130	269	131	1063	1615	1079	1076	1089	47	1091	1066	1042	1051	1077	299	297	53	47	1012	45	292	49	111
GCA_90013796	1038	96	91	1066	1065	92	94	101	90	1066	1067	93	1069	1060	455	1122	1048	51	58	92	163	48	195	1078	81	88	119	1038	120	79	106	93	89	102	1069	97	81	99	81	107	1064	1064	1075	1072	72	1069	1061	1068	1062
GCA_90013797	55	1403	1426	81	81	1398	1400	1397	1406	81	84	1416	84	75	1756	274	67	1018	1027	1036	1140	1024	1145	96	1021	1081	129	55	130	1069	1434	1084	1075	1091	303	1087	1072	1043	1057	1084	80	77	303	302	1018	300	78	299	335
GCA_90013799	70	1423	1452	97	97	1419	1419	1417	1432	97	98	1436	99	91	1775	285	81	1034	1044	1056	1154	1039	1160	110	1036	1096	147	69	148	1084	1450	1098	1092	1107	316	1100	1085	1058	1072	1097	91	92	315	314	1030	313	91	312	348
GCA_90013801	69	1097	1117	96	96	1092	1090	1088	1105	96	97	1109	99	90	1435	169	77	1029	1039	1053	1158	1036	1148	110	1029	1091	145	69	146	1078	1123	1094	1085	1097	63	1103	1081	1056	1064	1088	99	96	66	57	1025	60	92	65	70
GCA_90013803	66	1093	1115	91	91	1088	1088	1084	1100	91	94	1105	94	85	1442	171	75	1029	1040	1051	1153	1033	1146	107	1027	1087	142	66	143	1076	1120	1087	1084	1094	59	1097	1079	1054	1063	1084	97	87	62	55	1024	57	90	59	69
GCA_90013805	69	1082	1106	97	96	1079	1079	1075	1090	97	98	1094	100	91	1421	170	80	1016	1026	1038	1140	1021	1136	110	1017	1076	144	70	145	1064	1113	1079	1071	1087	60	1087	1066	1040	1050	1071	101	94	62	62	1012	58	93	61	75
GCA_90013811	220	1495	1524	245	245	1488	1491	1490	1504	248	246	1508	248	242	1829	401	91	1040	1048	1063	1149	1044	1171	115	1046	1106	160	221	161	1094	1517	1110	1098	1113	329	1116	1097	1072	1081	1109	106	241	326	322	1041	323	98	323	418
GCA_90013814	486	1485	1504	512	512	1476	1474	1472	1492	511	513	1494	515	506	1816	474	304	1011	1015	1031	1132	1014	1122	337	1008	1070	123	486	123	1057	1504	1073	1068	1078	116	1082	1059	1035	1044	1061	325	511	119	114	1003	111	318	117	37
GCA_90013817	68	1088	1111	95	95	1084	1084	1080	1098	95	96	1100	98	89	1432	170	78	1024	1030	1045	1148	1028	1142	109	1022	1082	142	68	143	1071	1117	1086	1074	1092	59	1087	1074	1044	1058	1079	93	92	64	60	1019	57	91	59	74
GCA_90013821	66	1091	1113	93	93	1086	1086	1082	1101	93	94	1103	96	87	1437	173	72	1023	1037	1047	1153	1031	1143	107	1025	1087	138	66	139	1073	1124	1088	1075	1096	55	1095	1076	1049	1061	1080	91	94	62	55	1023	54	90	56	74
GCA_90013877	478	1498	1517	504	504	1489	1487	1485	1503	503	505	1507	507	498	1841	450	322	1014	1021	1033	1134	1015	1123	353	1009	1071	125	478	125	1058	1519	1074	1071	1081	118	1085	1060	1037	1046	1062	342	505	123	118	1005	114	336	119	43
GCA_90013881	486	1498	1517	512	512	1489	1487	1485	1505	511	513	1507	515	506	1843	459	327	1017	1027	1039	1141	1021	1129	358	1015	1077	130	486	130	1064	1519	1080	1077	1086	122	1091	1066	1043	1052	1069	347	513	127	122	1011	118	341	123	47
GCA_90013896	466	1468	1487	493	493	1459	1457	1455	1472	492	494	1477	496	487	1812	457	312	1018	1028	1037	1144	1019	1127	342	1012	1074	126	467	127	1062	1488	1078	1075	1085	120	1089	1064	1041	1050	1065	332	494	125	121	1009	116	325	122	45
GCA_90013902	57	1408	1437	84	84	1404	1405	1402	1417	84	85	1421	87	78	1767	276	68	1027	1036	1044	1151	1028	1147	35	1022	1083	138	57	139	1071	1436	1087	1083	1097	306	1095	1074	1048	1059	1088	82	80	305	303	1020	302	76	302	336
GCA_90013903	87	1441	1470	113	113	1437	1438	1435	1450	113	116	1454	116	107	1800	308	99	1057	1064	1075	1177	1058	1177	128	1052	1113	165	87	166	1101	1469	1116	1111	1125	336	1122	1104	1078	1089	1116	113	110	337	333	1050	334	111	331	368
GCA_90013908	2054	736	729	2082	2081	731	734	742	725	2082	2083	736	2085	2076	1096	1461	1925	82	86	96	198	78	200	1953	84	91	123	2054	124	83	761	96	95	105	1862	103	84	103	85	111	1942	2078	1858	1860	74	1859	1939	1857	1569
GCA_90013911	474	1514	1537	499	499	1510	1510	1506	1523	499	500	1526	502	493	1848	418	343	1023	1026	1039	1144	1024	1142	372	1017	1078	130	474	130	1066	1539	1081	1076	1086	178	1086	1069	1043	1054	1077	340	499	183	180	1016	176	356	177	167
GCA_90013912	58	1409	1438	86	86	1405	1404	1403	1418	86	87	1422	89	80	1769	273	70	1025	1034	1046	1150	1029	1148	35	1023	1081	134	57	135	1072	1436	1086	1081	1094	304	1092	1074	1049	1060	1086	78	82	306	303	1018	300	78	300	338
GCA_90013913	318	1420	1441	344	344	1411	1411	1407	1427	344	345	1429	347	337	1776	313	327	1022	1030	1042	1143	1024	1142	358	1017	1078	130	318	131	1066	1447	1081	1076	1086	115	1086	1069	1043	1054	1077	343	344	124	118	1015	115	341	115	65
GCA_90013917	1034	119	113	1062	1059	116	116	124	109	1062	1063	117	1065	1056	474	1117	1043	101	106	111	209	98	151	1074	49	55	144	1034	145	46	128	61	58	64	1068	65	48	61	48	56	1063	1061	1071	1069	95	1066	1056	1070	1057
GCA_90013918	563	59	56	589	588	58	58	63	52	589	590	57	591	583	376	441	459	92	97	103	205	88	210	486	94	102	135	563	136	93	68	106	106	113	658	115	93	114	93	119	475	585	654	653	86	652	469	653	520
GCA_90013919	48	1400	1429	72	73	1396	1397	1394	1407	73	74	1413	75	67	1762	265	57	1018	1023	1036	1137	1020	1138	88	1013	1073	128	48	129	1062	1430	1077	1076	1086	296	1086	1063	1039	1050	1076	77	72	294	293	1011	292	71	292	326
GCA_90013925	464	1470	1491	490	490	1461	1461	1457	1479	490	491	1479	493	484	1823	451	313	1010	1019	1028	1135	1010	1129	344	1005	1065	121	464	122	1054	1497	1069	1067	1080	106	1078	1056	1031	1042	1070	334	489	111	107	1003	104	327	106	56
GCA_90013927	1010	87	82	1038	1037	83	85	89	80	1038	1039	84	1041	1031	446	1094	1020	69	76	84	181	66	187	1050	72	78	113	1010	114	70	97	85	85	92	1044	93	71	91	72	98	1039	1035	1046	1046	62	1042	1033	1044	1033
GCA_90013928	66	1422	1449	94	94	1418	1416	1416	1426	93	95	1435	97	88	1781	285	78	1035	1045	1055	1162	1037	1156	106	1031	1092	147	66	148	1080	1451	1096	1093	1103	318	1108	1083	1059	1067	1095	95	93	317	314	1029	313	89	316	345
GCA_90013930	341	1442	1464	367	367	1434	1434	1430	1445	367	368	1451	369	361	1798	319	350	1019	1024	1039	1141	1021	1140	381	1016	1077	128	340	129	1064	1469	1079	1072	1088	127	1084	1066	1042	1052	1079	365	366	134	129	1012	128	363	127	64
GCA_90013933	52	1407	1434	78	78	1403	1402	1401	1413	78	79	1420	81	71	1766	271	62	1022	1033	1042	1148	1024	1141	92	1018	1079	134	51	134	1066	1436	1082	1081	1091	288	1094	1068	1044	1054	1082	81	79	287	283	1016	284	76	284	316
GCA_90013934	64	1415	1443	88	91	1411	1411	1409	1424	91	92	1428	94	84	1771	283	75	1032	1041	1053	1155	1035	1150	40	1029	1087	145	64	146	1078	1441	1094	1088	1100	312	1099	1078	1057	1063	1091	86	85	306	310	1026	308	79	309	343
GCA_90013941	986	88	82	1014	1013	84	85	93	81	1014	1015	85	1017	1008	446	1070	996	71	81	84	188	68	185	1026	70	76	112	986	113	68	93	83	78	89	1020	89	70	89	69	98	1016	1010	1022	1017	65	1018	1009	1020	1005
GCA_90013942	2062	734	731	2090	2089	729	731	740	726	2090	2091	733	2093	2084	1095	1486	1936	89	105	108	211	92	206	1964	98	103	136	2060	135	95	753	108	112	122	1877	119	96	117	93	120	1956	2081	1871	1877	83	1873	1944	1873	1594
GCA_90013972	63	1414	1443	91	91	1410	1411	1408	1423	91	92	1427	93	85	1775	283	75	1031	1040	1052	1147	1035	1152	42	1028	1089	140	62	141	1076	1441	1091	1086	1100	310	1096	1079	1054	1064	1090	84	89	311	309	1025	308	82	305	343
GCA_90013974	472	1464	1483	498	498	1455	1453	1451	1469	498	499	1473	501	492	1815	399	341	1022	1029	1038	1143	1023	1142	372	1017	1079	132	472	133	1066	1489	1082	1080	1090	120	1094	1069	1045	1054	1080	362	499	127	121	1014	118	356	123	135
GCA_90013982	30	1382	1411	56	56	1378	1379	1376	1391	55	57	1395	58	50	1745	249	40	1001	1009	1021	1121	1003	1120	71	996	1057	108	29	109	1044	1408	1059	1057	1069	273	1066	1047	1022	1032	1060	57	56	273	271	992	269	53	268	305
GCA_90013984	376	1481	1500	404	404	1471	1471	1468	1484	404	405	1490	407	398	1826	363	387	1069	1075	1087	1190	1070	1188	416	1063	1123	179	376	180	1112	1509	1128	1124	1136	182	1136	1115	1091	1100	1125	406	401	187	183	1061	180	400	182	129
GCA_90013989	52	1404	1433	80	80	1400	1399	1398	1413	80	81	1417	83	74	1765	272	64	1021	1029	1042	1142	1024	1143	29	1018	1076	132	51	133	1067	1431	1082	1080	1089	301	1091	1069	1044	1055	1083	76	77	300	299	1013	295	72	298	332
GCA_90013993	50	1402	1431	78	78	1398	1399	1396	1411	78	79	1415	81	72	1765	270	62	1021	1028	1040	1142	1022	1141	29	1016	1077	130	50	131	1065	1430	1080	1076	1090	300	1088	1067	1042	1053	1082	74	76	299	297	1014	296	70	296	330
GCA_90013997	373	1477	1498	401	401	1468	1467	1464	1484	401	402	1486	404	395	1828	367	384	1073	1084	1092	1199	1075	1191	413	1067	1128	180	373	181	1116	1502	1131	1124	1137	183	1135	1119	1092	1104	1127	398	398	192	185	1063	182	396	183	134
GCA_90014001	379	1484	1503	407	407	1475	1474	1471	1489	407	408	1493	409	401	1828	366	390	1072	1076	1090	1195	1073	1190	419	1066	1126	178	378	179	1114	1510	1128	1123	1130	181	1134	1116	1092	1102	1125	404	404	188	184	1062	181	400	180	130
GCA_90014002	67	1420	1449	95	95	1416	1417	1414	1429	95	96	1433	97	89	1784	288	79	1036	1046	1056	1162	1038	1155	108	1031	1092	143	67	144	1080	1444	1093	1086	1103	314	1097	1083	1056	1065	1094	91	90	314	311	1026	309	86	311	344
GCA_90014004	55	1406	1435	82	82	1402	1401	1400	1415	77	83	1419	85	71	1763	274	65	1022	1032	1044	1143	1026	1144	31	1019	1077	133	54	129	1068	1434	1084	1076	1090	299	1087	1071	1047	1051	1080	73	74	297	301	1015	293	69	295	334
GCA_90014009	75	1430	1455	103	103	1426	1424	1424	1435	102	104	1443	106	97	1785	294	87	1042	1047	1062	1162	1045	1162	115	1037	1098	153	75	154	1086	1458	1102	1099	1107	324	1113	1089	1065	1073	1103	104	101	324	319	1034	319	98	322	351
GCA_90014019	1083	1135	1147	1111	1110	1116	1125	1121	1137	1111	1111	1136	1114	1105	1478	1167	1093	1108	1119	1133	1229	1110	1232	1123	1108	1160	138	1083	139	1154	1148	1161	1161	1169	1117	1172	1148	1135	1142	1171	1112	1111	1121	1119	1105	1115	1106	1120	1107
GCA_90014025	56	1410	1437	84	84	1406	1405	1404	1417	84	85	1423	87	78	1765	274	68	1027	1034	1045	1147	1028	1147	40	1022	1084	138	56	139	1071	1437	1087	1082	1093	307	1098	1074	1049	1059	1087	81	83	305	300	1020	302	76	304	335
GCA_90014026	217	1356	1379	243	242	1344	1347	1345	1367	242	243	1366	246	237	1708	73	224	1029	1035	1046	1153	1031	1152	255	1027	1087	138	217	139	1075	1377	1088	1084	1095	276	1094	1076	1052	1063	1087	240	240	277	274	1022	274	238	272	419
GCA_90014028	60	1410	1437	87	86	1406	1405	1404	1417	87	88	1423	90	81	1771	279	71	1027	1035	1047	1147	1029	1148	38	1024	1085	138	60	139	1071	1437	1087	1085	1097	309	1099	1074	1050	1059	1088	85	87	307	306	1019	305	79	308	339
GCA_90014042	65	1419	1448	93	93	1415	1416	1413	1428	93	94	1432	95	87	1776	286	77	1035	1039	1054	1155	1036	1155	106	1030	1091	146	65	145	1079	1447	1095	1091	1105	317	1103	1082	1056	1067	1096	93	91	315	313	1028	313	86	313	345
GCA_90014051	54	1407	1434	81	81	1403	1400	1401	1413	81	82	1420	84	75	1757	273	65	1022	1031	1043	1143	1025	1144	30	1019	1079	133	53	134	1068	1435	1084	1081	1092	304	1096	1071	1047	1056	1084	77	81	303	299	1015	298	73	301	333
GCA_90014059	55	1406	1435	83	83	1402	1403	1400	1415	83	84	1419	86	77	1768	270	67	1025	1034	1046	1146	1028	1147	96	1022	1082	138	55	139	1071	1433	1087	1084	1095	305	1094	1074	1050	1058	1087	84	80	304	302	1020	302	78	301	335
GCA_90014060	301	1407	1426	326	326	1398	1396	1394	1414	326	327	1416	329	320	1755	298	309	1006	1016	1022	1132	1007	1126	340	1001	1063	117	301	118	1050	1435	1066	1064	1076	102	1077	1053	1029	1038	1066	330	328	108	102	999	100	323	104	48
GCA_90014061	56	1405	1435	83	80	1404	1398	1402	1412	79	81	1418	82	77	1760	273	67	1021	1034	1044	1146	1026	1144	32	1019	1079	133	55	134	1068	1438	1085	1084	1092	306	1097	1072	1047	1057	1087	78	83	305	302	1016	300	75	304	335
GCA_90014062	38	1393	1420	66	66	1389	1388	1386	1399	66	67	1406	69	60	1754	259	50	1010	1019	1029	1135	1011	1129	79	1005	1067	121	38	122	1054	1423	1070	1068	1080	290	1082	1057	1033	1042	1069	68	66	289	286	1003	286	62	288	319
GCA_90014064	1040	125	118	1064	1066	121	121	132	117	1066	1068	124	1070	1060	477	1124	1050	106	116	63	223	104	223	1080	108	118	92	1040	93	108	137	119	120	124	1075	130	106	126	106	139	1064	1067	1078	1074	97	1068	1060	1073	1059
GCA_90014067	37	1392	1419	65	65	1388	1387	1386	1399	65	66	1405	68	59	1748	251	49	1008	1015	1024	1129	1009	1128	78	1003	1065	119	37	120	1052	1419	1068	1066	1078	287	1080	1055	1031	1040	1069	66	65	287	283	1000	283	61	285	317
GCA_90014068	296	1404	1423	320	320	1395	1393	1390	1410	320	322	1413	322	314	1749	296	305	1004	1013	1025	1125	1007	1113	336	1001	1063	115	296	116	1050	1430	1066	1064	1073	119	1077	1053	1028	1038	1052	326	322	125	119	999	117	319	121	64
GCA_90014070	74	1428	1455	102	101	1424	1423	1422	1435	102	103	1441	105	96	1790	295	86	1043	1049	1062	1164	1044	1164	115	1040	1101	154	74	155	1087	1457	1103	1101	1111	326	1115	1090	1066	1075	1104	104	102	323	322	1036	322	98	324	355
GCA_90014071	41	1395	1423	68	67	1392	1390	1390	1402	67	68	1408	70	62	1757	262	53	1013	1020	1032	1134	1014	1132	82	1008	1070	124	41	125	1057	1423	1073	1071	1079	292	1085	1060	1036	1045	1074	71	69	292	288	1005	288	65	290	322
GCA_90014072	54	1407	1434	82	82	1403	1402	1401	1414	81	83	1420	84	76	1754	265	66	1024	1030	1042	1143	1025	1143	31	1018	1078	134	54	135	1067	1435	1084	1083	1094	304	1096	1071	1046	1056	1085	78	82	304	301	1016	300	74	303	334
GCA_90014074	89	1444	1471	113	113	1440	1439	1438	1451	117	113	1457	116	110	1793	310	100	1058	1062	1071	1171	1059	1179	124	1054	1110	159	89	160	1102	1474	1113	1110	1127	341	1130	1103	1078	1090	1117	115	117	339	336	1049	337	113	338	369
GCA_90014078	70	1422	1449	97	98	1418	1417	1416	1430	97	99	1435	101	92	1777	285	82	1042	1048	1056	1161	1043	1162	111	1037	1099	153	70	154	1086	1451	1102	1100	1112	322	1114	1088	1065	1074	1103	99	97	321	318	1034	318	93	320	351
GCA_90014080	381	1487	1506	407	407	1478	1475	1474	1494	405	407	1496	410	401	1832	371	392	1082	1092	1098	1208	1083	1202	421	1077	1139	193	381	192	1126	1514	1140	1137	1150	195	1152	1129	1105	1112	1140	408	405	201	197	1075	193	402	197	144
GCA_90014083	92	1445	1474	120	120	1442	1443	1439	1454	120	121	1458	123	114	1804	313	104	1062	1072	1077	1188	1063	1182	132	1057	1118	168	91	168	1105	1473	1120	1119	1131	344	1131	1108	1084	1093	1121	121	118	342	339	1055	340	114	342	372
GCA_90014085	42	1398	1425	70	70	1394	1393	1392	1403	70	71	1411	73	64	1753	263	54	1014	1021	1033	1135	1015	1134	83	1009	1071	124	42	125	1058	1428	1074	1072	1083	294	1086	1061	1037	1046	1073	72	70	293	289	1007	290	66	291	323
GCA_90014087	70	1424	1451	98	98	1420	1419	1418	1431	98	99	1437	101	92	1783	290	81	1038	1046	1058	1161	1041	1160	110	1035	1097	150	70	151	1084	1453	1100	1098	1109	321	1112	1087	1063	1072	1101	100	98	320	317	1033	317	94	319	349
GCA_90014090	51	1404	1431	78	78	1400	1397	1398	1411	78	79	1417	81	72	1762	270	62	1019	1031	1040	1145	1022	1141	27	1016	1076	130	50	131	1065	1433	1081	1078	1089	301	1093	1068	1044	1053	1082	74	78	300	296	1012	295	70	298	329
GCA_90014091	94	1447	1474	121	121	1444	1443	1441	1453	121	122	1460	124	115	1802	308	105	1063	1068	1077	1184	1064	1183	133	1058	1119	170	93	170	1106	1474	1120	1119	1130	344	1132	1109	1086	1093	1119	120	119	342	339	1055	340	114	342	373
GCA_90014092	305	1411	1430	330	330	1402	1400	1398	1418	330	331	1420	333	324	1762	300	313	1008	1015	1027	1129	1009	1128	344	1003	1065	118	305	119	1052	1436	1068	1066	1076	105	1080	1055	1031	1040	1068	334	332	112	106	1000	103	327	108	51
GCA_90014093	468	1466	1484	494	494	1456	1455	1453	1472	494	494	1475	497	488	1806	463	311	1016	1024	1036	1136	1016	1138	342	1014	1076	128	468	129	1063	1485	1078	1072	1085	120	1087	1064	1041	1050	1076	331	494	125	121	1010	117	323	121	51
GCA_90014096	497	1493	1513	523	523	1483	1484	1480	1501	523	524	1502	526	517	1829	489	317	1021	1026	1043	1144	1024	1146	347	1021	1081	132	497	133	1069	1515	1085	1081	1090	129	1092	1072	1047	1057	1083	338	521	131	129	1018	125	331	128	58
GCA_90014099	358	1460	1480	385	384	1451	1449	1447	1468	385	386	1469	388	379	1810	361	368	1060	1072	1080	1188	1063	1182	397	1058	1117	168	358	169	1105	1487	1121	1119	1129	176	1129	1108	1084	1093	1121	387	382	180	178	1052	174	380	177	125
GCA_90014109	1020	120	114	1048	1045	117	117	125	113	1048	1049	118	1051	1042	474	1097	1029	102	112	114	219	99	152	1060	50	57	145	1020	146	47	132	63	60	65	1054	67	50	62	49	57	1048	1047	1057	1054	96	1052	1042	1055	1043
GCA_90014111	1025	125	118	1049	1051	121	121	130	117	1051	1053	122	1055	1045	472	1107	1035	104	116	61	223	104	223	1065	108	116	92	1025	93	106	134	117	119	125	1060	128	104	123	104	137	1048	1052	1063	1060	97	1053	1045	1058	1045
GCA_90014116	44	1400	1427	69	70	1396	1395	1394	1407	70	71	1413	71	64	1755	259	54	1015	1021	1034	1137	1016	1136	85	1011	1073	126	44	127	1060	1429	1076	1073	1084	294	1088	1063	1039	1047	1077	73	72	293	289	1009	290	68	291	323
GCA_90014120	317	1418	1439	343	342	1410	1408	1406	1426	343	344	1427	346	337	1768	310	326	1018	1025	1034	1139	1019	1139	357	1015	1076	129	317	130	1062	1445	1078	1077	1086	128	1090	1065	1041	1050	1078	346	345	133	128	1010	126	340	130	63
GCA_90014123	341	1446	1467	367	367	1438	1436	1435	1453	367	368	1455	369	361	1793	319	350	1029	1036	1045	1149	1030	1149	381	1024	1086	139	341	140	1073	1474	1089	1086	1099	137	1101	1076	1052	1061	1089	370	368	143	136	1022	135	365	138	70
GCA_90014126	53	1406	1433	80	80	1402	1399	1400	1413	80	81	1419	83	74	1760	266	64	1018	1032	1041	1147	1024	1143	29	1018	1078	131	52	132	1067	1436	1083	1080	1090	303	1095	1069	1046	1055	1085	75	80	302	299	1014	297	72	301	332
GCA_90014132	73	1424	1452	96	100	1420	1417	1418	1432	100	101	1437	103	92	1781	286	84	1040	1052	1061	1166	1044	1158	49	1037	1097	150	72	151	1086	1454	1102	1099	1108	323	1114	1088	1065	1074	1103	95	100	322	319	1033	317	92	321	352
GCA_90014134	318	1420	1441	344	344	1412	1410	1409	1428	344	345	1429	346	338	1768	292	327	1014	1023	1033	1139	1015	1134	358	1009	1071	124	318	125	1058	1449	1074	1072	1082	121	1086	1061	1037	1046	1074	347	346	128	121	1006	119	341	123	57
GCA_90014139	35	1390	1417	60	60	1386	1385	1384	1396	60	61	1403	63	54	1738	253	44	999	1013	1023	1129	1004	1125	75	1001	1063	117	35	118	1050	1418	1064	1058	1075	284	1077	1051	1028	1038	1065	63	62	282	279	997	279	58	282	312
GCA_90014143	280	1164	1191	307	307	1160	1159	1157	1173	307	308	1177	307	301	1515	299	289	1005	1015	1026	1130	1010	1130	320	1008	1068	118	280	119	1056	1190	1071	1060	1079	489	1073	1059	1030	1043	1070	305	303	489	488	1004	485	302	486	330
GCA_90014145	68	1422	1451	94	94	1418	1419	1416	1431	94	95	1435	97	88	1772	280	76	1035	1041	1054	1157	1040	1159	109	1034	1096	146	68	146	1083	1448	1091	1091	1102	309	1105	1086	1058	1070	1097	92	95	312	307	1028	307	90	307	344
GCA_90014152	45	1399	1426	67	66	1395	1394	1393	1406	71	70	1412	70	65	1748	261	56	1012	1021	1034	1133	1015	1136	86	1012	1073	125	45	126	1059	1429	1075	1074	1084	297	1087	1061	1038	1047	1076	75	71	294	293	1006	293	69	295	325
GCA_90045322	4	1492	1525	51	50	1486	1488	1487	1503	50	51	1507	53	44	1853	245	35	994	1004	1013	1120	995	1115	64	990	1051	106	4	106	1038	1523	1054	1052	1064	274	1066	1041	1017	1026	1056	52	44	273	270	987	270	46	272	473
Reference	0	1496	1529	55	54	1490	1492	1491	1507	54	55	1511	57	48	1857	249	39	998	1008	1017	1124	999	1119	68	994	1055	110	8	110	1042	1527	1058	1056	1068	278	1070	1045	1021	1030	1060	56	48	277	274	991	274	50	276	477
[truncated: 374 more columns]

## Sheet: Comments
Only 83 strains showed less than 50 SNPs with one or more samples in our collection, and the number reduced to 23 strains when considering only the strains with less than 20 SNPs. Twenty out of these 23 strains were from the UK, hence it is not clear if they may be from patients treated at the same institutions at some point in their life or some sort of specific UK DCC1 circulating lineage. None…
